# Supplementary material for: Beneficial Effect of Isoniazid Preventive Therapy and Antiretroviral Therapy on the Incidence of Tuberculosis in People Living with HIV in Ethiopia
Source: PLoS One. 2014 Aug 8;9(8):e104557. doi: 10.1371/journal.pone.0104557 (PMC4126726; doi:10.1371/journal.pone.0104557)
Supplement: Supporting Information S1 — Dataset and program codes. (ZIP) [file pone.0104557.s003.zip]

Archive with 9 entries (7 files):
- IPT Data/Analysis codes/
- IPT Data/Analysis codes/ART duration.do
- IPT Data/Analysis codes/ART-IPT category.do
- IPT Data/Analysis codes/IPT completion.do
- IPT Data/Analysis codes/sensitivity analysis.do
- IPT Data/Analysis codes/Table 1 & 2.do
- IPT Data/Dataset.xlsx
- IPT Data/Read me.docx
- IPT Data/temp/
