# Supplementary material for: Beneficial Effect of Isoniazid Preventive Therapy and Antiretroviral Therapy on the Incidence of Tuberculosis in People Living with HIV in Ethiopia
Source: PLoS One. 2014 Aug 8;9(8):e104557. doi: 10.1371/journal.pone.0104557 (PMC4126726; doi:10.1371/journal.pone.0104557)
Supplement: Supporting Information S1 — Dataset and program codes. (ZIP) [file pone.0104557.s003.zip › IPT Data/Dataset.xlsx]

## Sheet: Sheet1
ID1	ID	enrollment_date	Site	ARTinitiation	ARTstartdate	CurrentTB_date	INH	INH_date	INH_complition	INH_timing	TB	last_visit_date	Last_status	age	Intervention	age_cat	Baseline_CD4	Cotrimoxazol	sex	CD4_continous	WHO_stage
1	1	2007-09-18	0	Yes	2007-09-19		No		No IPT	No IPT	No	2009-04-30	DEAD	36	ART only	15-49	<100	No	Male	21	III or IV
2	2	2007-09-18	0	No	8888-08-08		No		No IPT		No	2007-09-18		29	No IPT No ART	15-49	>349	No	Male	492.421	I or II
3	3	2007-09-18	0	Yes	2007-12-24		No		No IPT	No IPT	No	2013-04-02	Active	38	ART only	15-49	200-349	Yes	Female	251	III or IV
4	4	2007-09-18	0	No	8888-08-08		No		No IPT		No	2007-09-18		27	No IPT No ART	15-49	>349	No	Female	517.198	III or IV
5	5	2007-09-18	0	No	8888-08-08		No		No IPT		No	2007-09-18		28	No IPT No ART	15-49	>349	No	Female	371.844	I or II
6	6	2007-09-19	0	No	8888-08-08		No		No IPT		No	2007-09-19		30	No IPT No ART	15-49	>349	No	Female	651.294	I or II
7	7	2007-09-19	0	Yes	2007-09-20		No		No IPT	No IPT	No	2013-02-24	Active	33	ART only	15-49	200-349	Yes	Female	253	I or II
8	8	2007-09-19	0	Yes	2011-05-03	2011-04-19	No		No IPT	No IPT	Yes	2011-07-07	TO	40	ART only	15-49	<100	Yes	Male	46	III or IV
9	9	2007-09-20	0	Yes	2007-10-08		No		No IPT	No IPT	No	2013-03-09	Active	6.08	ART only	<15	>349	Yes	Male	354.421	III or IV
10	10	2007-09-20	0	Yes	2007-10-08		Yes	2010-06-14	IPT completion	After ART initiation	No	2013-03-30	Active	27	IPT after ART	15-49	200-349	Yes	Female	207	III or IV
11	11	2007-09-20	0	Yes	2008-03-14		No		No IPT	No IPT	No	2013-03-09	Active	30	ART only	15-49	100-199	Yes	Male	126	III or IV
12	12	2007-09-20	0	Yes	2007-09-25		No		No IPT	No IPT	No	2009-02-07	DROP	30	ART only	15-49	100-199	No	Male	118	III or IV
13	13	2007-09-21	0	Yes	2008-05-15		No		No IPT	No IPT	No	2012-10-10	DROP	18	ART only	15-49	<100	Yes	Female	37	I or II
14	14	2007-09-21	0	Yes	2007-09-26		No		No IPT	No IPT	No	2013-03-09	Active	40	ART only	15-49	<100	Yes	Male	46	III or IV
15	15	2007-09-25	0	No	8888-08-08		No		No IPT		No	2007-09-25		22	No IPT No ART	15-49	200-349	No	Female	330.757	I or II
16	16	2007-09-25	0	Yes	2009-10-23		Yes	2009-03-30	IPT non-completion	Before ART initiation	No	2010-05-08	DROP	15	IPT before ART	15-49	200-349	Yes	Female	331	III or IV
17	17	2007-09-25	0	Yes	2007-10-01		Yes	2010-07-26	IPT non-completion	After ART initiation	No	2013-02-17	Active	30	IPT after ART	15-49	100-199	No	Male	160	I or II
18	18	2007-09-26	0	No	8888-08-08		No		No IPT		No	2007-09-26		26	No IPT No ART	15-49	>349	No	Female	676	I or II
19	19	2007-09-26	0	Yes	2007-10-18		Yes	2009-08-03	IPT non-completion	After ART initiation	No	2013-03-09	Active	30	IPT after ART	15-49	<100	Yes	Female	52	III or IV
20	20	2007-09-26	0	No	8888-08-08		No		No IPT		No	2007-09-26		24	No IPT No ART	15-49	>349	No	Female	746.121	I or II
21	21	2007-10-02	0	Yes	2007-10-03		No		No IPT	No IPT	No	2013-03-07	Active	27	ART only	15-49	100-199	Yes	Male	104	I or II
22	22	2007-10-02	0	Yes	2007-10-29		No		No IPT	No IPT	No	2008-04-08	DROP	27	ART only	15-49	100-199	No	Male	150	III or IV
23	23	2007-10-02	0	Yes	2007-10-25		No		No IPT	No IPT	No	2008-03-28	DEAD	40	ART only	15-49	<100	Yes	Female	88	III or IV
24	24	2007-10-03	0	Yes	2008-11-12		Yes	2010-06-24	IPT non-completion	After ART initiation	No	2013-03-09	Active	33	IPT after ART	15-49	200-349	Yes	Male	335	III or IV
25	25	2007-10-03	0	No	8888-08-08		No		No IPT		No	2007-10-03		22	No IPT No ART	15-49	>349	No	Female	478.553	I or II
26	26	2007-10-03	0	No	8888-08-08		No		No IPT		No	2007-10-03		30	No IPT No ART	15-49	>349	No	Female	627.353	I or II
27	27	2007-10-03	0	No	8888-08-08		Yes	2010-08-04	IPT completion		No	2013-02-04		18	IPT only	15-49	>349	No	Female	501	I or II
28	28	2007-10-04	0	No	8888-08-08		No		No IPT		No	2007-10-04		42	No IPT No ART	15-49	>349	Yes	Female	350.57	III or IV
29	29	2007-10-05	0	Yes	2008-12-18	2009-07-14	No		No IPT	No IPT	Yes	2013-03-01	Active	20	ART only	15-49	<100	Yes	Male	95	III or IV
30	30	2007-10-05	0	Yes	2008-03-07	2008-03-07	No		No IPT	No IPT	Yes	2013-03-02	Active	46	ART only	15-49	100-199	Yes	Male	121	III or IV
31	31	2007-10-09	0	Yes	2007-10-25		Yes	2009-04-08	IPT non-completion	After ART initiation	No	2013-02-22	Active	38	IPT after ART	15-49	200-349	Yes	Female	280	III or IV
32	32	2007-10-11	0	Yes	2007-10-29	2008-01-18	No		No IPT	No IPT	Yes	2009-06-07	DROP	45	ART only	15-49	<100	Yes	Male	24	III or IV
33	33	2007-10-11	0	Yes	2012-06-04		Yes	2011-08-26	IPT non-completion	Before ART initiation	No	2013-02-28	Active	35	IPT before ART	15-49	<100	Yes	Female	69	III or IV
34	34	2007-10-06	0	Yes	2007-10-17		No		No IPT	No IPT	No	2010-11-17	TO	25	ART only	15-49	100-199	Yes	Female	144	I or II
35	35	2007-10-15	0	No	8888-08-08		No		No IPT		No	2007-10-15		30	No IPT No ART	15-49	>349	No	Male	364.74	I or II
36	36	2007-10-15	0	Yes	2007-10-18		No		No IPT	No IPT	No	2008-03-09	DROP	28	ART only	15-49	<100	No	Female	69	I or II
37	37	2007-10-15	0	Yes	2007-11-20	2007-11-20	No		No IPT	No IPT	Yes	2009-09-23	DEAD	55	ART only	>49	<100	Yes	Male	2	III or IV
38	38	2007-10-15	0	Yes	2007-10-17		No		No IPT	No IPT	No	2007-11-12	TO	30	ART only	15-49	100-199	No	Female	107	III or IV
39	39	2007-10-17	0	No	8888-08-08		No		No IPT		No	2007-10-17		25	No IPT No ART	15-49	>349	No	Male	564.752	I or II
40	40	2007-10-17	0	Yes	2007-10-19		No		No IPT	No IPT	No	2013-04-05	Active	11	ART only	<15	100-199	Yes	Male	135	I or II
41	41	2007-10-17	0	Yes	2007-10-22		No		No IPT	No IPT	No	2008-06-11	TO	22	ART only	15-49	100-199	Yes	Female	197	I or II
42	42	2007-10-17	0	Yes	2007-10-22		No		No IPT	No IPT	No	2008-06-07	DROP	25	ART only	15-49	<100	Yes	Male	1	III or IV
43	43	2007-10-17	0	No	8888-08-08		No		No IPT		No	2007-10-17		28	No IPT No ART	15-49	100-199	No	Female	180.474	III or IV
44	44	2007-10-17	0	Yes	2011-06-28		No		No IPT	No IPT	No	2011-10-17	DEAD	40	ART only	15-49	<100	Yes	Male	79	I or II
45	45	2007-10-18	0	No	8888-08-08		No		No IPT		No	2007-10-18		18	No IPT No ART	15-49	>349	No	Female	418.21	I or II
46	46	2007-10-18	0	No	8888-08-08		No		No IPT		No	2007-10-18		35	No IPT No ART	15-49	>349	No	Female	498.62	I or II
47	47	2007-10-23	0	Yes	2007-10-24		Yes	2010-06-29	IPT non-completion	After ART initiation	No	2013-04-08	Active	39	IPT after ART	15-49	100-199	Yes	Male	110	I or II
48	48	2007-10-23	0	Yes	2008-07-18		Yes	2010-06-29	IPT non-completion	After ART initiation	No	2012-10-01	TO	3	IPT after ART	<15	>349	Yes	Male	362	I or II
49	49	2007-10-23	0	Yes	2007-10-29		No		No IPT	No IPT	No	2013-03-02	Active	27	ART only	15-49	200-349	Yes	Female	334	I or II
50	50	2007-10-24	0	No	8888-08-08		No		No IPT		No	2007-10-24		35	No IPT No ART	15-49	>349	No	Male	581.284	I or II
51	51	2007-10-23	0	Yes	2008-01-18		No		No IPT	No IPT	No	2013-03-07	Active	25	ART only	15-49	200-349	Yes	Female	315	III or IV
52	52	2007-10-24	0	Yes	2007-10-29		No		No IPT	No IPT	No	2008-08-18	DEAD	35	ART only	15-49	<100	Yes	Male	88	III or IV
53	53	2007-10-25	0	Yes	2007-11-02		Yes	2009-04-22	IPT non-completion	After ART initiation	No	2013-02-16	Active	25	IPT after ART	15-49	<100	Yes	Female	95	I or II
54	54	2007-10-25	0	No	8888-08-08		No		No IPT		No	2007-10-25		27	No IPT No ART	15-49	>349	No	Male	412.708	I or II
55	55	2007-10-30	0	Yes	2007-11-08		No		No IPT	No IPT	No	2013-02-16	Active	21	ART only	15-49	100-199	Yes	Female	121	III or IV
56	56	2007-10-30	0	Yes	2007-12-07	2007-12-07	Yes	2011-03-04	IPT non-completion	After ART initiation	Yes	2013-03-23	Active	36	IPT after ART	15-49	<100	Yes	Male	70	III or IV
57	57	2007-10-31	0	No	8888-08-08		No		No IPT		No	2007-10-31		25	No IPT No ART	15-49	>349	No	Male	629.581	I or II
58	58	2007-10-31	0	Yes	2007-11-02		No		No IPT	No IPT	No	2013-03-02	Active	24	ART only	15-49	<100	Yes	Female	33	I or II
59	59	2007-10-31	0	No	8888-08-08		No		No IPT		No	2007-10-31		25	No IPT No ART	15-49	>349	No	Female	505.215	I or II
60	60	2007-10-31	0	Yes	2012-10-29		No		No IPT	No IPT	No	2013-03-07	Active	38	ART only	15-49	200-349	No	Male	315	I or II
61	61	2007-11-01	0	Yes	2008-03-17		Yes	2010-07-05	IPT non-completion	After ART initiation	No	2012-09-03	DEAD	35	IPT after ART	15-49	100-199	Yes	Female	198	III or IV
62	62	2007-11-02	0	Yes	2008-08-06		Yes	2010-06-09	IPT non-completion	After ART initiation	No	2013-02-22	Active	32	IPT after ART	15-49	200-349	Yes	Female	234	I or II
63	63	2007-11-07	0	Yes	2007-11-08		No		No IPT	No IPT	No	2011-01-08	TO	23	ART only	15-49	200-349	Yes	Female	206	I or II
64	64	2007-11-02	0	Yes	2007-11-08		Yes	2009-06-08	IPT non-completion	After ART initiation	No	2013-03-09	LOST	27	IPT after ART	15-49	<100	Yes	Female	87	III or IV
65	65	2007-11-02	0	No	8888-08-08		No		No IPT		No	2007-11-02		40	No IPT No ART	15-49	<100	Yes	Female	1	III or IV
66	66	2007-11-07	0	Yes	2007-11-07		No		No IPT	No IPT	No	2013-05-06	Active	30	ART only	15-49	200-349	Yes	Female	211	I or II
67	67	2007-11-02	0	Yes	2007-11-14	2007-12-13	No		No IPT	No IPT	Yes	2013-03-08	Active	31	ART only	15-49	200-349	Yes	Female	326	I or II
68	68	2007-11-08	0	Yes	2007-12-12		No		No IPT	No IPT	No	2013-02-27	Active	30	ART only	15-49	100-199	Yes	Female	191	III or IV
69	69	2007-11-08	0	No	8888-08-08		No		No IPT		No	2012-02-06		20	No IPT No ART	15-49	>349	Yes	Female	1011	I or II
70	70	2007-11-12	0	Yes	2009-01-02		Yes	2010-11-30	IPT non-completion	After ART initiation	No	2012-09-05	DROP	25	IPT after ART	15-49	100-199	Yes	Female	167	I or II
71	71	2007-11-12	0	Yes	2007-11-14		No		No IPT	No IPT	No	2009-06-09	TO	35	ART only	15-49	<100	Yes	Female	9	I or II
72	72	2007-11-13	0	Yes	2012-10-08		Yes	2009-12-18	IPT completion	Before ART initiation	No	2013-02-21	Active	25	IPT before ART	15-49	200-349	Yes	Female	265	I or II
73	73	2007-11-13	0	No	8888-08-08		No		No IPT		No	2007-11-13		21	No IPT No ART	15-49	>349	No	Female	452.114	I or II
74	74	2007-11-13	0	Yes	2007-11-15		No		No IPT	No IPT	No	2009-10-07	DEAD	32	ART only	15-49	<100	Yes	Female	17	III or IV
75	75	2007-11-15	0	No	8888-08-08		No		No IPT		No	2007-11-15		4	No IPT No ART	<15	>349	No	Female	510.316	III or IV
76	76	2007-11-14	0	Yes	2007-11-15		No		No IPT	No IPT	No	2013-03-17	Active	36	ART only	15-49	200-349	Yes	Male	312	III or IV
77	77	2007-11-14	0	Yes	2010-04-28		Yes	2009-04-27	IPT completion	Before ART initiation	No	2013-03-30	Active	50	IPT before ART	>49	200-349	Yes	Female	348	I or II
78	78	2007-11-14	0	Yes	2007-11-21	2008-03-05	No		No IPT	No IPT	Yes	2008-08-06	DROP	40	ART only	15-49	100-199	Yes	Female	139	I or II
79	79	2007-11-14	0	Yes	2007-11-14		No		No IPT	No IPT	No	2009-05-08	DROP	30	ART only	15-49	<100	Yes	Male	45	I or II
80	80	2007-11-19	0	Yes	2007-11-20		No		No IPT	No IPT	No	2009-09-25	DEAD	35	ART only	15-49	100-199	Yes	Female	116	I or II
81	81	2007-11-20	0	No	8888-08-08		No		No IPT		No	2009-03-20		25	No IPT No ART	15-49	>349	No	Female	409	I or II
82	82	2007-11-20	0	Yes	2007-11-22		No		No IPT	No IPT	No	2008-06-11	TO	20	ART only	15-49	100-199	Yes	Female	131	III or IV
83	83	2007-11-20	0	Yes	2007-11-22		Yes	2010-07-07	IPT non-completion	After ART initiation	No	2013-04-13	Active	25	IPT after ART	15-49	200-349	Yes	Female	217	I or II
84	84	2007-11-21	0	Yes	2007-11-22		No		No IPT	No IPT	No	2013-04-06	Active	35	ART only	15-49	200-349	Yes	Female	216	I or II
85	85	2007-11-21	0	No	8888-08-08		No		No IPT		No	2007-11-21		26	No IPT No ART	15-49	>349	No	Male	450.368	I or II
86	86	2007-11-21	0	Yes	2007-11-22		Yes	2009-04-22	IPT non-completion	After ART initiation	No	2013-03-09	Active	45	IPT after ART	15-49	200-349	Yes	Male	226	I or II
87	87	2007-11-21	0	Yes	2007-11-29		Yes	2009-03-23	IPT non-completion	After ART initiation	No	2013-03-09	Active	47	IPT after ART	15-49	100-199	Yes	Female	102	III or IV
88	88	2007-11-22	0	Yes	2008-10-14		No		No IPT	No IPT	No	2013-03-27	Active	35	ART only	15-49	200-349	No	Female	259	III or IV
89	89	2007-11-23	0	No	8888-08-08		Yes	2010-01-26	IPT non-completion		No	2010-07-25		30	IPT only	15-49	>349	No	Female	867	I or II
90	90	2007-11-27	0	Yes	2007-12-14		No		No IPT	No IPT	No	2009-06-07	TO	35	ART only	15-49	100-199	Yes	Female	170	III or IV
91	91	2007-11-27	0	No	8888-08-08		No		No IPT		No	2007-11-27		32	No IPT No ART	15-49	200-349	No	Male	338.062	III or IV
92	92	2007-11-27	0	Yes	2007-12-04		Yes	2009-06-16	IPT non-completion	After ART initiation	No	2013-04-07	Active	28	IPT after ART	15-49	200-349	Yes	Female	234	I or II
93	93	2007-11-29	0	Yes	2007-12-05		Yes	2010-05-27	IPT non-completion	After ART initiation	No	2013-03-30	Active	35	IPT after ART	15-49	200-349	Yes	Female	212	III or IV
94	94	2007-12-03	0	No	8888-08-08		No		No IPT		No	2007-12-06		52	No IPT No ART	>49	>349	No	Male	731.189	I or II
95	95	2007-12-03	0	No	8888-08-08		No		No IPT		No	2007-12-03		27	No IPT No ART	15-49	>349	No	Female	568.411	I or II
96	96	2007-12-04	0	Yes	2007-12-26		Yes	2010-06-21	IPT completion	After ART initiation	No	2013-03-24	Active	25	IPT after ART	15-49	<100	Yes	Female	86	III or IV
97	97	2007-12-05	0	No	8888-08-08		No		No IPT		No	2008-01-03		35	No IPT No ART	15-49	200-349	Yes	Male	318.925	I or II
98	98	2007-12-05	0	Yes	2008-09-25		No		No IPT	No IPT	No	2013-02-21	Active	38	ART only	15-49	200-349	Yes	Female	238	III or IV
99	99	2007-12-06	0	Yes	2008-05-07		No		No IPT	No IPT	No	2008-06-07	TO	35	ART only	15-49	200-349	Yes	Female	242	I or II
100	100	2007-12-10	0	Yes	2008-02-01		No		No IPT	No IPT	No	2013-02-27	Active	23	ART only	15-49	>349	Yes	Female	376	III or IV
101	101	2007-12-11	0	No	8888-08-08		No		No IPT		No	2011-12-27		21	No IPT No ART	15-49	>349	No	Female	906	I or II
102	102	2007-12-11	0	Yes	2011-08-03		Yes	2010-03-12	IPT completion	Before ART initiation	No	2013-03-05	Active	27	IPT before ART	15-49	200-349	Yes	Female	323	I or II
103	103	2007-12-11	0	Yes	2009-10-09		Yes	2009-09-25	IPT non-completion	Before ART initiation	No	2013-04-19	Active	30	IPT & ART simultaneously	15-49	200-349	Yes	Female	336	I or II
104	104	2007-12-11	0	Yes	2010-10-04		Yes	2009-11-19	IPT completion	Before ART initiation	No	2013-03-28	Active	50	IPT before ART	>49	>349	No	Female	376	I or II
105	105	2007-12-11	0	No	8888-08-08		No		No IPT		No	2007-12-11		26	No IPT No ART	15-49	>349	No	Female	446.081	I or II
106	106	2007-12-11	0	Yes	2007-12-20		Yes	2011-03-17	IPT non-completion	After ART initiation	No	2013-03-09	Active	32	IPT after ART	15-49	200-349	Yes	Male	200	III or IV
107	107	2007-12-11	0	Yes	2009-12-01		Yes	2009-12-01	IPT non-completion	After ART initiation	No	2013-03-23	Active	25	IPT & ART simultaneously	15-49	200-349	Yes	Female	200	I or II
108	108	2007-12-13	0	No	8888-08-08		No		No IPT		No	2007-12-13		25	No IPT No ART	15-49	>349	No	Female	669.943	I or II
109	109	2007-12-13	0	No	8888-08-08		No		No IPT		No	2011-01-18		25	No IPT No ART	15-49	>349	No	Female	630	III or IV
110	110	2007-12-13	0	Yes	2008-02-20		No		No IPT	No IPT	No	2010-03-22	TO	34	ART only	15-49	200-349	Yes	Male	299	III or IV
111	111	2007-12-13	0	Yes	2007-12-25	2008-01-21	No		No IPT	No IPT	Yes	2010-08-04	DEAD	25	ART only	15-49	<100	Yes	Male	43	III or IV
112	112	2007-12-14	0	Yes	2008-05-12		No		No IPT	No IPT	No	2013-04-03	Active	45	ART only	15-49	200-349	Yes	Male	245	III or IV
113	113	2007-12-14	0	Yes	2008-01-17		No		No IPT	No IPT	No	2008-09-19	TO	30	ART only	15-49	200-349	Yes	Male	276	III or IV
114	114	2007-12-18	0	No	8888-08-08		No		No IPT		No	2007-12-24		30	No IPT No ART	15-49	>349	No	Female	459.643	III or IV
115	115	2007-12-18	0	No	8888-08-08		Yes	2010-10-22	IPT non-completion		No	2012-03-12		25	IPT only	15-49	>349	No	Female	712	III or IV
116	116	2007-12-18	0	No	8888-08-08		No		No IPT		No	2007-12-18		27	No IPT No ART	15-49	200-349	No	Male	348.22	III or IV
117	117	2007-12-20	0	No	8888-08-08		No		No IPT		No	2007-12-20		27	No IPT No ART	15-49	>349	No	Male	424.198	III or IV
118	118	2007-12-21	0	Yes	2009-01-12		No		No IPT	No IPT	No	2009-02-27	STOP	28	ART only	15-49	>349	Yes	Female	482	I or II
119	119	2007-12-21	0	Yes	2008-01-11		No		No IPT	No IPT	No	2013-04-30	Active	32	ART only	15-49	100-199	Yes	Male	169	I or II
120	120	2007-12-20	0	Yes	2009-08-21		No		No IPT	No IPT	No	2013-03-13	Active	6	ART only	<15	200-349	Yes	Male	250	III or IV
121	121	2007-12-24	0	Yes	2008-02-06		Yes	2008-12-29	IPT non-completion	After ART initiation	No	2013-03-01	Active	40	IPT after ART	15-49	200-349	Yes	Male	322	III or IV
122	122	2007-12-24	0	Yes	2008-03-18		No		No IPT	No IPT	No	2009-09-05	DROP	25	ART only	15-49	200-349	Yes	Female	207	III or IV
123	123	2007-12-25	0	No	8888-08-08		No		No IPT		No	2013-01-03		25	No IPT No ART	15-49	>349	Yes	Male	422	III or IV
124	124	2007-12-25	0	Yes	2008-01-01		No		No IPT	No IPT	No	2009-03-09	DROP	25	ART only	15-49	100-199	No	Female	198	I or II
125	125	2007-12-25	0	No	8888-08-08		No		No IPT		No	2007-12-25		28	No IPT No ART	15-49	>349	No	Male	507.044	I or II
126	126	2007-12-25	0	Yes	2009-01-30		Yes	2010-07-08	IPT non-completion	After ART initiation	No	2013-02-24	Active	39	IPT after ART	15-49	200-349	Yes	Male	275	I or II
127	127	2007-12-25	0	Yes	2008-01-01		No		No IPT	No IPT	No	2013-03-10	Active	20	ART only	15-49	200-349	No	Female	321	I or II
128	128	2007-12-25	0	Yes	2009-07-22		Yes	2009-05-20	IPT non-completion	Before ART initiation	No	2013-03-14	Active	45	IPT before ART	15-49	200-349	Yes	Female	316	I or II
129	129	2007-12-25	0	Yes	2008-01-01		Yes	2011-02-08	IPT non-completion	After ART initiation	No	2013-03-28	Active	35	IPT after ART	15-49	200-349	Yes	Female	347	I or II
130	130	2007-12-26	0	No	8888-08-08		No		No IPT		No	2007-12-26		23	No IPT No ART	15-49	>349	No	Female	434.436	I or II
131	131	2007-12-27	0	Yes	2008-01-02		No		No IPT	No IPT	No	2008-11-12	TO	25	ART only	15-49	200-349	Yes	Female	214	III or IV
132	132	2007-12-26	0	Yes	2008-01-11		Yes	2009-06-23	IPT non-completion	After ART initiation	No	2013-04-05	Active	28	IPT after ART	15-49	100-199	Yes	Female	154	III or IV
133	133	2007-12-27	0	No	8888-08-08		No		No IPT		No	2007-12-27		30	No IPT No ART	15-49	>349	No	Female	620.351	I or II
134	134	2007-12-27	0	Yes	2009-05-27		Yes	2009-05-26	IPT non-completion	Before ART initiation	No	2009-10-28	TO	46	IPT & ART simultaneously	15-49	200-349	Yes	Male	338	I or II
135	135	2007-12-27	0	Yes	2008-08-14		Yes	2010-05-27	IPT non-completion	After ART initiation	No	2013-03-23	Active	22	IPT after ART	15-49	100-199	Yes	Female	162	III or IV
136	136	2007-12-27	0	Yes	2008-03-03		No		No IPT	No IPT	No	2013-04-13	Active	56	ART only	>49	200-349	Yes	Male	238	III or IV
137	137	2007-12-28	0	Yes	2008-01-29		Yes	2011-03-03	IPT non-completion	After ART initiation	No	2012-02-08	DROP	36	IPT after ART	15-49	100-199	Yes	Female	169	III or IV
138	138	2008-01-01	0	No	8888-08-08		No		No IPT		No	2012-06-24		23	No IPT No ART	15-49	>349	No	Female	488	I or II
139	139	2008-01-01	0	Yes	2008-01-03		Yes	2010-05-24	IPT non-completion	After ART initiation	No	2013-03-17	Active	45	IPT after ART	15-49	200-349	Yes	Female	210	I or II
140	140	2008-01-01	0	No	8888-08-08		No		No IPT		No	2008-01-01		28	No IPT No ART	15-49	>349	No	Male	489.413	I or II
141	141	2008-01-03	0	Yes	2008-09-18		No		No IPT	No IPT	No	2013-02-24	Active	39	ART only	15-49	200-349	No	Female	293	I or II
142	142	2008-01-03	0	Yes	2008-01-21		No		No IPT	No IPT	No	2013-03-09	Active	25	ART only	15-49	100-199	Yes	Female	119	III or IV
143	143	2008-01-08	0	Yes	2008-01-10		No		No IPT	No IPT	No	2008-01-27	DEAD	27	ART only	15-49	100-199	No	Female	104	III or IV
144	144	2008-01-10	0	No	8888-08-08		No		No IPT		No	2008-01-10		29	No IPT No ART	15-49	>349	Yes	Female	489.042	I or II
145	145	2008-01-10	0	Yes	2009-12-25		Yes	2010-06-18	IPT non-completion	After ART initiation	No	2013-02-18	Active	32	IPT after ART	15-49	<100	Yes	Female	61	III or IV
146	146	2008-01-10	0	Yes	2008-01-21		No		No IPT	No IPT	No	2013-03-09	Active	32	ART only	15-49	<100	Yes	Female	83	I or II
147	147	2008-01-11	0	Yes	2008-01-23		No		No IPT	No IPT	No	2008-07-07	DROP	38	ART only	15-49	<100	Yes	Male	43	III or IV
148	148	2008-01-11	0	Yes	2008-01-21		No		No IPT	No IPT	No	2009-04-30	DEAD	50	ART only	>49	200-349	Yes	Female	215	III or IV
149	149	2008-01-14	0	Yes	2008-09-05	2008-05-16	No		No IPT	No IPT	Yes	2009-11-24	DEAD	40	ART only	15-49	<100	Yes	Male	89	III or IV
150	150	2008-01-14	0	No	8888-08-08		No		No IPT		No	2008-01-14		30	No IPT No ART	15-49	100-199	No	Male	129.25	I or II
151	151	2008-01-15	0	Yes	2008-02-28		Yes	2010-06-02	IPT non-completion	After ART initiation	No	2013-03-21	Active	30	IPT after ART	15-49	<100	Yes	Female	49	III or IV
152	152	2008-01-15	0	Yes	2008-08-12		No		No IPT	No IPT	No	2013-04-12	Active	36	ART only	15-49	100-199	Yes	Female	167	I or II
153	153	2008-01-15	0	No	8888-08-08		No		No IPT		No	2008-01-18		12	No IPT No ART	<15	>349	Yes	Female	476.832	III or IV
154	154	2008-01-16	0	Yes	2008-05-07		No		No IPT	No IPT	No	2013-02-14	Active	5	ART only	<15	200-349	Yes	Female	274	III or IV
155	155	2008-01-16	0	No	8888-08-08		No		No IPT		No	2008-01-17		26	No IPT No ART	15-49	200-349	Yes	Female	251.346	I or II
156	156	2008-01-16	0	No	8888-08-08		No		No IPT		No	2012-01-18		30	No IPT No ART	15-49	200-349	Yes	Female	307	I or II
157	157	2008-01-16	0	Yes	2008-02-04		No		No IPT	No IPT	No	2013-02-24	Active	30	ART only	15-49	100-199	Yes	Female	145	III or IV
158	158	2008-01-17	0	Yes	2010-04-07		No		No IPT	No IPT	No	2013-02-15	Active	34	ART only	15-49	200-349	Yes	Female	290	I or II
159	159	2008-01-17	0	Yes	2008-01-17		No		No IPT	No IPT	No	2010-03-09	DROP	48	ART only	15-49	<100	Yes	Female	83	III or IV
160	160	2008-01-18	0	Yes	2008-05-16		Yes	2010-06-22	IPT completion	After ART initiation	No	2013-02-24	Active	25	IPT after ART	15-49	200-349	Yes	Female	340	III or IV
161	161	2008-01-23	0	Yes	2008-05-21		No		No IPT	No IPT	No	2009-03-09	DROP	32	ART only	15-49	200-349	Yes	Female	209	III or IV
162	162	2008-01-23	0	Yes	2008-01-28		Yes	2009-05-08	IPT non-completion	After ART initiation	No	2013-03-31	Active	43	IPT after ART	15-49	<100	Yes	Male	11	III or IV
163	163	2008-01-24	0	Yes	2008-05-07		No		No IPT	No IPT	No	2013-03-09	Active	50	ART only	>49	100-199	Yes	Male	171	III or IV
164	164	2008-01-24	0	Yes	2008-01-29		No		No IPT	No IPT	No	2013-03-09	Active	32	ART only	15-49	<100	Yes	Male	73	I or II
165	165	2008-01-25	0	No	8888-08-08		No		No IPT		No	2008-01-25		30	No IPT No ART	15-49	>349	No	Male	623.483	III or IV
166	166	2008-01-25	0	Yes	2008-03-07		No		No IPT	No IPT	No	2013-03-09	Active	35	ART only	15-49	100-199	Yes	Male	188	III or IV
167	167	2008-01-25	0	No	8888-08-08		No		No IPT		No	2008-01-25		45	No IPT No ART	15-49	>349	No	Male	666.268	III or IV
168	168	2008-01-28	0	No	8888-08-08		No		No IPT		No	2013-02-04		21	No IPT No ART	15-49	>349	No	Female	632	I or II
169	169	2008-01-28	0	Yes	2009-12-09		Yes	2009-09-30	IPT non-completion	Before ART initiation	No	2013-03-07	Active	25	IPT before ART	15-49	200-349	Yes	Male	266	I or II
170	170	2008-01-28	0	No	8888-08-08		No		No IPT		No	2008-01-28		47	No IPT No ART	15-49	>349	No	Male	508.277	I or II
171	171	2008-01-28	0	Yes	2008-04-01		No		No IPT	No IPT	No	2013-02-15	Active	45	ART only	15-49	200-349	Yes	Female	216	III or IV
172	172	2008-01-30	0	Yes	2008-02-01		Yes	2009-05-08	IPT non-completion	After ART initiation	No	2013-02-28	Active	27	IPT after ART	15-49	200-349	Yes	Female	315	III or IV
173	173	2008-01-30	0	Yes	2008-01-30		No		No IPT	No IPT	No	2013-04-01	Active	35	ART only	15-49	<100	Yes	Female	6	III or IV
174	174	2008-01-30	0	Yes	2008-02-04		No		No IPT	No IPT	No	2013-03-13	Active	35	ART only	15-49	200-349	Yes	Female	200	I or II
175	175	2008-01-30	0	Yes	2008-04-17		No		No IPT	No IPT	No	2013-03-17	Active	36	ART only	15-49	200-349	Yes	Female	328	III or IV
176	176	2008-01-31	0	Yes	2010-04-13		Yes	2011-02-08	IPT non-completion	After ART initiation	No	2013-03-28	Active	5	IPT after ART	<15	>349	Yes	Female	424	I or II
177	177	2008-01-31	0	Yes	2011-02-01		No		No IPT	No IPT	No	2011-09-05	DEAD	25	ART only	15-49	<100	Yes	Female	66	III or IV
178	178	2008-01-31	0	Yes	2008-02-06		No		No IPT	No IPT	No	2008-03-24	DEAD	13	ART only	<15	<100	Yes	Female	8	III or IV
179	179	2008-01-31	0	Yes	2008-02-05		No		No IPT	No IPT	No	2013-03-09	Active	10	ART only	<15	100-199	Yes	Male	101	III or IV
180	180	2008-02-01	0	Yes	2008-02-18		No		No IPT	No IPT	No	2013-03-17	Active	38	ART only	15-49	100-199	Yes	Male	159	I or II
181	181	2008-02-01	0	No	8888-08-08		No		No IPT		No	2008-02-01		29	No IPT No ART	15-49	>349	No	Female	483.254	I or II
182	182	2008-02-04	0	Yes	2008-02-06		No		No IPT	No IPT	No	2013-03-02	Active	30	ART only	15-49	200-349	Yes	Female	237	III or IV
183	183	2008-02-04	0	Yes	2008-02-06		No		No IPT	No IPT	No	2008-12-13	DEAD	38	ART only	15-49	100-199	Yes	Male	109	III or IV
184	184	2008-02-05	0	No	8888-08-08		No		No IPT		No	2008-02-05		30	No IPT No ART	15-49	>349	No	Female	480.955	I or II
185	185	2008-02-05	0	Yes	2008-02-07		No		No IPT	No IPT	No	2013-03-09	Active	35	ART only	15-49	100-199	Yes	Male	114	I or II
186	186	2008-02-05	0	Yes	2008-04-08		Yes	2010-05-13	IPT non-completion	After ART initiation	No	2013-03-30	Active	38	IPT after ART	15-49	200-349	Yes	Male	203	I or II
187	187	2008-02-05	0	Yes	2008-03-18		Yes	2011-03-17	IPT non-completion	After ART initiation	No	2013-03-09	Active	31	IPT after ART	15-49	100-199	Yes	Male	186	III or IV
188	188	2008-02-05	0	Yes	2008-03-24		No		No IPT	No IPT	No	2013-03-31	Active	35	ART only	15-49	200-349	Yes	Male	235	III or IV
189	189	2008-02-05	0	No	8888-08-08		Yes	2009-01-26	IPT non-completion		No	2010-02-05		45	IPT only	15-49	>349	Yes	Female	386	I or II
190	190	2008-02-05	0	Yes	2008-02-07		Yes	2010-06-18	IPT non-completion	After ART initiation	No	2012-10-10	DROP	36	IPT after ART	15-49	>349	Yes	Male	355	III or IV
191	191	2008-02-06	0	Yes	2008-02-07		No		No IPT	No IPT	No	2008-06-08	TO	35	ART only	15-49	200-349	Yes	Female	230	III or IV
192	192	2008-02-06	0	Yes	2008-02-11		Yes	2011-09-16	IPT non-completion	After ART initiation	No	2013-03-01	Active	45	IPT after ART	15-49	100-199	Yes	Male	144	III or IV
193	193	2008-01-27	0	Yes	2008-02-11		Yes	2010-06-17	IPT completion	After ART initiation	No	2013-03-09	Active	10	IPT after ART	<15	<100	Yes	Female	6	III or IV
194	194	2008-02-06	0	No	8888-08-08		No		No IPT		No	2008-10-13		23	No IPT No ART	15-49	>349	No	Female	538	I or II
195	195	2008-02-08	0	Yes	2008-02-14		Yes	2009-05-18	IPT non-completion	After ART initiation	No	2013-03-23	Active	37	IPT after ART	15-49	<100	Yes	Female	44	III or IV
196	196	2008-02-08	0	Yes	2008-02-13		Yes	2009-12-05	IPT non-completion	After ART initiation	No	2013-04-05	Active	35	IPT after ART	15-49	100-199	Yes	Female	182	I or II
197	197	2008-02-07	0	Yes	2008-02-13		Yes	2010-06-23	IPT non-completion	After ART initiation	No	2013-04-27	Active	36	IPT after ART	15-49	<100	Yes	Male	11	III or IV
198	198	2008-02-08	0	No	8888-08-08		No		No IPT		No	2008-02-08		32	No IPT No ART	15-49	>349	No	Male	673.927	I or II
199	199	2008-02-08	0	Yes	2008-02-13		Yes	2010-07-02	IPT completion	After ART initiation	No	2013-03-06	Active	30	IPT after ART	15-49	100-199	Yes	Female	144	I or II
200	200	2008-02-11	0	Yes	2009-06-16		Yes	2009-05-13	IPT non-completion	Before ART initiation	No	2013-03-09	Active	8	IPT before ART	<15	200-349	Yes	Female	289.971	III or IV
201	201	2008-02-11	0	Yes	2009-07-16		Yes	2010-04-22	IPT non-completion	After ART initiation	No	2013-03-09	Active	5	IPT after ART	<15	100-199	Yes	Male	142.62	III or IV
202	202	2008-02-11	0	Yes	2008-02-13		Yes	2009-05-18	IPT non-completion	After ART initiation	No	2013-03-01	Active	32	IPT after ART	15-49	<100	Yes	Male	99	I or II
203	203	2008-02-16	0	No	8888-08-08		Yes	2011-11-07	IPT non-completion		No	2013-03-04		33	IPT only	15-49	>349	Yes	Female	429	I or II
204	204	2008-02-13	0	Yes	2009-01-06		Yes	2009-05-22	IPT non-completion	After ART initiation	No	2013-03-15	Active	7.07	IPT after ART	<15	100-199	Yes	Male	190	I or II
205	205	2008-02-13	0	Yes	2008-08-15		Yes	2010-05-06	IPT non-completion	After ART initiation	No	2011-07-07	DROP	30	IPT after ART	15-49	200-349	Yes	Male	308	I or II
206	206	2008-02-13	0	Yes	2008-02-19		No		No IPT	No IPT	No	2012-07-03	TO	25	ART only	15-49	100-199	No	Female	188	I or II
207	207	2008-02-14	0	Yes	2009-09-24		Yes	2009-06-25	IPT non-completion	Before ART initiation	No	2013-03-08	Active	25	IPT before ART	15-49	200-349	Yes	Female	304	I or II
208	208	2008-02-14	0	No	8888-08-08		No		No IPT		No	2008-02-14		1.06	No IPT No ART	<15	>349	No	Male	577.481	I or II
209	209	2008-02-14	0	Yes	2008-02-19	2010-05-26	No		No IPT	No IPT	Yes	2013-03-09	Active	26	ART only	15-49	100-199	Yes	Female	195	I or II
210	210	2008-02-14	0	Yes	2008-03-18		Yes	2010-07-02	IPT non-completion	After ART initiation	No	2011-11-11	TO	42	IPT after ART	15-49	200-349	Yes	Male	236	I or II
211	211	2008-02-18	0	Yes	2008-04-28		Yes	2010-07-27	IPT non-completion	After ART initiation	No	2013-03-09	Active	20	IPT after ART	15-49	200-349	Yes	Female	280	III or IV
212	212	2008-02-18	0	Yes	2008-02-20		No		No IPT	No IPT	No	2008-06-07	TO	40	ART only	15-49	<100	Yes	Female	38	I or II
213	213	2008-02-19	0	Yes	2008-02-22		Yes	2011-04-04	IPT non-completion	After ART initiation	No	2013-02-14	Active	37	IPT after ART	15-49	100-199	Yes	Male	109	III or IV
214	214	2008-02-19	0	No	8888-08-08		No		No IPT		No	2013-01-15		1.06	No IPT No ART	<15	>349	Yes	Male	452	I or II
215	215	2008-02-21	0	Yes	2008-02-21		No		No IPT	No IPT	No	2013-04-19	Active	28	ART only	15-49	100-199	Yes	Female	101	I or II
216	216	2008-02-21	0	No	8888-08-08		No		No IPT		No	2008-02-21		22	No IPT No ART	15-49	>349	No	Female	501.478	I or II
217	217	2008-02-22	0	Yes	2008-02-28		No		No IPT	No IPT	No	2013-02-16	Active	30	ART only	15-49	100-199	Yes	Male	161	III or IV
218	218	2008-02-25	0	Yes	2008-08-29		Yes	2009-02-25	IPT non-completion	After ART initiation	No	2013-02-10	Active	29	IPT after ART	15-49	200-349	Yes	Female	324	III or IV
219	219	2008-02-25	0	Yes	2008-05-21		Yes	2009-07-07	IPT non-completion	After ART initiation	No	2013-04-16	Active	42	IPT after ART	15-49	200-349	Yes	Male	255	I or II
220	220	2008-02-25	0	Yes	2009-09-28		Yes	2010-07-09	IPT non-completion	After ART initiation	No	2013-03-28	Active	48	IPT after ART	15-49	200-349	Yes	Male	288	I or II
221	221	2008-02-27	0	Yes	2009-08-28		Yes	2011-05-18	IPT non-completion	After ART initiation	No	2013-03-10	Active	25	IPT after ART	15-49	100-199	Yes	Female	125	I or II
222	222	2008-02-18	0	Yes	2008-05-09		Yes	2010-06-17	IPT non-completion	After ART initiation	No	2013-03-09	Active	43	IPT after ART	15-49	100-199	Yes	Male	197	I or II
223	223	2008-02-28	0	No	8888-08-08		No		No IPT		No	2008-02-28		4	No IPT No ART	<15	>349	No	Male	600.55	I or II
224	224	2008-02-28	0	No	8888-08-08		No		No IPT		No	2008-02-28		40	No IPT No ART	15-49	>349	No	Male	644.105	I or II
225	225	2008-02-26	0	Yes	2008-02-28		No		No IPT	No IPT	No	2008-06-07	TO	60	ART only	>49	100-199	Yes	Female	156	I or II
226	226	2008-03-03	0	Yes	2008-03-05		No		No IPT	No IPT	No	2009-04-13	TO	35	ART only	15-49	<100	Yes	Female	70	I or II
227	227	2008-03-03	0	Yes	2008-03-05		No		No IPT	No IPT	No	2013-02-12	Active	35	ART only	15-49	200-349	Yes	Male	251	III or IV
228	228	2008-03-03	0	No	8888-08-08		No		No IPT		No	2008-03-03		32	No IPT No ART	15-49	>349	No	Female	649.451	I or II
229	229	2008-03-04	0	Yes	2008-05-14		No		No IPT	No IPT	No	2013-03-09	Active	45	ART only	15-49	100-199	Yes	Female	178	I or II
230	230	2008-03-06	0	Yes	2009-01-12		Yes	2009-05-25	IPT non-completion	After ART initiation	No	2009-11-19	DEAD	42	IPT after ART	15-49	200-349	Yes	Male	267	I or II
231	231	2008-03-06	0	Yes	2008-03-07		Yes	2009-11-20	IPT non-completion	After ART initiation	No	2011-03-12	TO	35	IPT after ART	15-49	200-349	No	Female	288	I or II
232	232	2008-03-06	0	Yes	2008-11-18	2008-06-23	No		No IPT	No IPT	Yes	2013-03-09	Active	35	ART only	15-49	200-349	Yes	Female	290	III or IV
233	233	2008-03-06	0	Yes	2008-08-01		Yes	2010-06-30	IPT non-completion	After ART initiation	No	2013-03-09	Active	45	IPT after ART	15-49	200-349	Yes	Male	243	III or IV
234	234	2008-03-06	0	No	8888-08-08		No		No IPT		No	2008-03-10		32	No IPT No ART	15-49	200-349	Yes	Male	225.221	III or IV
235	235	2008-03-06	0	No	8888-08-08		No		No IPT		No	2008-03-06		30	No IPT No ART	15-49	200-349	No	Male	325.509	III or IV
236	236	2008-03-07	0	No	8888-08-08		No		No IPT		No	2008-03-07		27	No IPT No ART	15-49	>349	No	Female	955.013	I or II
237	237	2008-03-07	0	No	8888-08-08		No		No IPT		No	2013-02-06		29	No IPT No ART	15-49	>349	No	Female	457	I or II
238	238	2008-03-10	0	Yes	2008-08-11	2008-07-14	Yes	2011-02-09	IPT non-completion	After ART initiation	Yes	2013-04-06	Active	33	IPT after ART	15-49	200-349	Yes	Male	218	III or IV
239	239	2008-03-10	0	No	8888-08-08		No		No IPT		No	2008-03-10		20	No IPT No ART	15-49	200-349	Yes	Female	289.548	I or II
240	240	2008-03-10	0	Yes	2008-03-17		No		No IPT	No IPT	No	2008-06-07	TO	22	ART only	15-49	100-199	Yes	Male	126	I or II
241	241	2008-03-10	0	Yes	2008-03-14		No		No IPT	No IPT	No	2008-08-06	DROP	14	ART only	<15	100-199	Yes	Female	151	I or II
242	242	2008-03-10	0	No	8888-08-08		No		No IPT		No	2008-03-10		18	No IPT No ART	15-49	>349	No	Female	621.987	I or II
243	243	2008-03-11	0	Yes	2008-06-18		No		No IPT	No IPT	No	2013-03-10	Active	46	ART only	15-49	100-199	Yes	Male	106	I or II
244	244	2008-03-12	0	Yes	2008-04-03		Yes	2010-03-12	IPT non-completion	After ART initiation	No	2013-02-15	Active	27	IPT after ART	15-49	200-349	Yes	Female	265	III or IV
245	245	2008-03-14	0	Yes	2008-05-06		No		No IPT	No IPT	No	2008-09-05	DROP	27	ART only	15-49	100-199	Yes	Female	126	III or IV
246	246	2008-03-13	0	No	8888-08-08		No		No IPT		No	2008-06-05		45	No IPT No ART	15-49	>349	No	Male	539.569	I or II
247	247	2008-03-13	0	Yes	2008-03-27		No		No IPT	No IPT	No	2013-04-14	Active	46	ART only	15-49	100-199	Yes	Female	121	III or IV
248	248	2008-03-14	0	No	8888-08-08		No		No IPT		No	2008-03-14		21	No IPT No ART	15-49	>349	No	Female	705.621	I or II
249	249	2008-03-14	0	Yes	2008-03-18		No		No IPT	No IPT	No	2013-02-07	DROP	35	ART only	15-49	200-349	No	Female	252	III or IV
250	250	2008-03-17	0	Yes	2008-03-26		No		No IPT	No IPT	No	2012-04-08	DROP	47	ART only	15-49	200-349	Yes	Male	218	III or IV
251	251	2008-03-17	0	No	8888-08-08		No		No IPT		No	2008-03-17		27	No IPT No ART	15-49	>349	No	Female	379.091	I or II
252	252	2008-03-17	0	Yes	2008-03-24		Yes	2010-03-29	IPT non-completion	After ART initiation	No	2013-03-06	Active	32	IPT after ART	15-49	200-349	Yes	Female	260	III or IV
253	253	2008-03-18	0	No	8888-08-08		No		No IPT		No	2008-06-03		25	No IPT No ART	15-49	200-349	No	Male	305.183	I or II
254	254	2008-03-18	0	No	8888-08-08		No		No IPT		No	2008-03-18		32	No IPT No ART	15-49	>349	No	Female	484.712	I or II
255	255	2008-03-19	0	Yes	2008-03-25		Yes	2009-04-16	IPT non-completion	After ART initiation	No	2013-03-08	Active	45	IPT after ART	15-49	200-349	Yes	Male	307	III or IV
256	256	2008-03-19	0	No	8888-08-08		No		No IPT		No	2008-03-25		37	No IPT No ART	15-49	>349	No	Female	568.768	I or II
257	257	2008-03-15	0	Yes	2008-03-28		No		No IPT	No IPT	No	2009-01-08	DROP	30	ART only	15-49	<100	Yes	Male	1	III or IV
258	258	2008-03-19	0	Yes	2008-04-03	2008-04-23	No		No IPT	No IPT	Yes	2008-12-11	TO	42	ART only	15-49	100-199	Yes	Male	137	III or IV
259	259	2008-03-21	0	Yes	2008-03-25		No		No IPT	No IPT	No	2008-04-14	TO	24	ART only	15-49	100-199	Yes	Female	150	III or IV
260	260	2008-03-21	0	Yes	2008-04-09	2008-04-28	No		No IPT	No IPT	Yes	2013-03-10	Active	20	ART only	15-49	200-349	Yes	Male	220	III or IV
261	261	2008-03-24	0	Yes	2008-03-25		Yes	2010-05-14	IPT non-completion	After ART initiation	No	2013-04-06	Active	32	IPT after ART	15-49	100-199	Yes	Female	121	III or IV
262	262	2008-03-24	0	Yes	2008-03-28		No		No IPT	No IPT	No	2009-09-18	TO	35	ART only	15-49	200-349	Yes	Female	261	III or IV
263	263	2008-03-24	0	Yes	2008-04-21		No		No IPT	No IPT	No	2008-07-07	TO	25	ART only	15-49	100-199	Yes	Male	142	III or IV
264	264	2008-03-25	0	Yes	2008-04-11		No		No IPT	No IPT	No	2013-04-14	Active	32	ART only	15-49	200-349	Yes	Female	245	III or IV
265	265	2008-03-25	0	No	8888-08-08		No		No IPT		No	2008-03-25		4	No IPT No ART	<15	>349	No	Male	439.247	I or II
266	266	2008-03-25	0	Yes	2008-04-11		Yes	2009-04-07	IPT completion	After ART initiation	No	2013-03-22	Active	35	IPT after ART	15-49	<100	Yes	Male	39	III or IV
267	267	2008-03-25	0	No	8888-08-08		No		No IPT		No	2008-03-25		21	No IPT No ART	15-49	>349	No	Male	617.754	I or II
268	268	2008-03-27	0	No	8888-08-08		No		No IPT		No	2008-04-02		20	No IPT No ART	15-49	200-349	Yes	Male	293.61	I or II
269	269	2008-03-25	0	Yes	2008-04-06		No		No IPT	No IPT	No	2008-05-06	DEAD	51	ART only	>49	200-349	Yes	Male	285	III or IV
270	270	2008-03-27	0	Yes	2008-04-02		No		No IPT	No IPT	No	2013-02-24	Active	24	ART only	15-49	200-349	Yes	Female	248	I or II
271	271	2008-03-27	0	Yes	2008-04-06		No		No IPT	No IPT	No	2009-01-08	DROP	25	ART only	15-49	<100	Yes	Male	65	III or IV
272	272	2008-03-28	0	Yes	2008-06-04		Yes	2009-04-07	IPT non-completion	After ART initiation	No	2013-02-28	Active	45	IPT after ART	15-49	200-349	Yes	Female	345	III or IV
273	273	2008-03-28	0	No	8888-08-08		No		No IPT		No	2008-10-15		36	No IPT No ART	15-49	>349	No	Female	390	I or II
274	274	2008-03-31	0	No	8888-08-08		No		No IPT		No	2008-03-31		27	No IPT No ART	15-49	>349	No	Female	669.383	I or II
275	275	2008-04-01	0	Yes	2008-04-04		No		No IPT	No IPT	No	2013-04-15	Active	51	ART only	>49	<100	Yes	Male	81	III or IV
276	276	2008-04-02	0	Yes	2008-04-04		Yes	2009-04-07	IPT completion	After ART initiation	No	2010-11-09	TO	35	IPT after ART	15-49	100-199	Yes	Female	104	III or IV
277	277	2008-04-02	0	Yes	2008-04-07		Yes	2009-04-13	IPT non-completion	After ART initiation	No	2013-04-10	Active	35	IPT after ART	15-49	100-199	Yes	Female	119	I or II
278	278	2008-04-04	0	Yes	2008-04-09		No		No IPT	No IPT	No	2008-12-09	DROP	35	ART only	15-49	200-349	Yes	Male	240	III or IV
279	279	2008-04-07	0	Yes	2008-04-10		No		No IPT	No IPT	No	2013-03-09	DROP	35	ART only	15-49	200-349	Yes	Male	233	III or IV
280	280	2008-04-08	0	Yes	2008-05-27		No		No IPT	No IPT	No	2013-02-27	Active	25	ART only	15-49	100-199	Yes	Male	173	I or II
281	281	2008-04-08	0	No	8888-08-08		No		No IPT		No	2008-04-10		18	No IPT No ART	15-49	>349	Yes	Female	526.409	I or II
282	282	2008-04-08	0	No	8888-08-08		No		No IPT		No	2008-04-17		25	No IPT No ART	15-49	>349	Yes	Female	396.414	I or II
283	283	2008-04-08	0	No	8888-08-08		No		No IPT		No	2008-04-08		55	No IPT No ART	>49	>349	No	Male	484.417	I or II
284	284	2008-04-10	0	Yes	2008-04-17		No		No IPT	No IPT	No	2013-03-09	Active	30	ART only	15-49	100-199	Yes	Female	168	I or II
285	285	2008-04-11	0	No	8888-08-08		Yes	2009-07-24	IPT completion		No	2013-02-21		40	IPT only	15-49	>349	No	Female	547	I or II
286	286	2008-04-14	0	Yes	2008-04-17	2008-06-10	No		No IPT	No IPT	Yes	2008-12-18	DEAD	22	ART only	15-49	<100	Yes	Male	31	III or IV
287	287	2008-04-14	0	No	8888-08-08		No		No IPT		No	2012-10-02		30	No IPT No ART	15-49	>349	No	Female	469	I or II
288	288	2008-04-15	0	No	8888-08-08		Yes	2008-08-23	IPT non-completion		No	2013-02-19		32	IPT only	15-49	200-349	Yes	Female	290	I or II
289	289	2008-04-15	0	Yes	2009-02-08		Yes	2010-06-16	IPT non-completion	After ART initiation	No	2013-04-19	Active	40	IPT after ART	15-49	200-349	Yes	Female	264	I or II
290	290	2008-04-15	0	Yes	2010-10-08		No		No IPT	No IPT	No	2013-02-11	Active	26	ART only	15-49	200-349	Yes	Female	330	I or II
291	291	2008-04-16	0	Yes	2008-05-02		No		No IPT	No IPT	No	2013-04-19	Active	40	ART only	15-49	<100	Yes	Female	77	III or IV
292	292	2008-04-17	0	Yes	2008-05-06		Yes	2011-05-30	IPT completion	After ART initiation	No	2013-03-22	Active	55	IPT after ART	>49	100-199	Yes	Female	163	I or II
293	293	2008-04-17	0	No	8888-08-08		No		No IPT		No	2008-04-26		30	No IPT No ART	15-49	>349	Yes	Female	606.632	I or II
294	294	2008-04-17	0	Yes	2008-04-17		Yes	2009-04-07	IPT non-completion	After ART initiation	No	2012-02-09	TO	37	IPT after ART	15-49	<100	Yes	Male	31	III or IV
295	295	2008-04-21	0	Yes	2008-04-24		No		No IPT	No IPT	No	2010-07-18	TO	28	ART only	15-49	100-199	Yes	Male	107	III or IV
296	296	2008-04-22	0	Yes	2008-05-14		No		No IPT	No IPT	No	2013-03-09	LOST	35	ART only	15-49	200-349	Yes	Male	287	III or IV
297	297	2008-04-23	0	Yes	2008-05-21		Yes	2010-07-14	IPT non-completion	After ART initiation	No	2013-03-22	Active	40	IPT after ART	15-49	100-199	Yes	Female	144	III or IV
298	298	2008-04-23	0	No	8888-08-08		No		No IPT		No	2010-10-18		36	No IPT No ART	15-49	>349	No	Female	667.623	I or II
299	299	2008-04-23	0	No	8888-08-08		No		No IPT		No	2008-08-12		20	No IPT No ART	15-49	>349	No	Male	436	I or II
300	300	2008-04-23	0	Yes	2008-05-02		No		No IPT	No IPT	No	2013-03-10	Active	45	ART only	15-49	<100	Yes	Female	62	I or II
301	301	2008-04-24	0	Yes	2008-07-23		Yes	2010-04-04	IPT completion	After ART initiation	No	2013-02-15	Active	26	IPT after ART	15-49	<100	Yes	Female	18	III or IV
302	302	2008-04-28	0	Yes	2008-05-08		No		No IPT	No IPT	No	2009-04-14	TO	28	ART only	15-49	100-199	Yes	Female	197	I or II
303	303	2008-04-29	0	Yes	2008-05-02		No		No IPT	No IPT	No	2008-08-04	DEAD	3	ART only	<15	100-199	Yes	Male	157	I or II
304	304	2008-04-29	0	Yes	2008-09-24		No		No IPT	No IPT	No	2011-02-07	DROP	40	ART only	15-49	200-349	Yes	Female	250	I or II
305	305	2008-04-29	0	Yes	2012-02-08	2009-11-11	No		No IPT	No IPT	Yes	2013-04-07	Active	42	ART only	15-49	200-349	Yes	Female	290	III or IV
306	306	2008-04-30	0	No	8888-08-08		No		No IPT		No	2008-04-30		48	No IPT No ART	15-49	>349	Yes	Female	449.03	III or IV
307	307	2008-04-30	0	No	8888-08-08		No		No IPT		No	2008-06-03		55	No IPT No ART	>49	100-199	Yes	Male	101.845	III or IV
308	308	2008-04-30	0	Yes	2009-11-18		Yes	2009-11-18	IPT non-completion	After ART initiation	No	2013-03-09	LOST	27	IPT & ART simultaneously	15-49	200-349	Yes	Male	246	I or II
309	309	2008-05-02	0	Yes	2013-02-19		Yes	2011-03-30	IPT non-completion	Before ART initiation	No	2013-03-04	Active	30	IPT before ART	15-49	200-349	Yes	Female	278	III or IV
310	310	2008-05-02	0	Yes	2009-06-03		Yes	2009-04-25	IPT non-completion	Before ART initiation	No	2013-04-22	Active	40	IPT before ART	15-49	200-349	Yes	Female	262	I or II
311	311	2008-05-02	0	Yes	2008-05-15		No		No IPT	No IPT	No	2013-03-17	Active	32	ART only	15-49	200-349	Yes	Male	206	I or II
312	312	2008-05-06	0	Yes	2008-05-14		No		No IPT	No IPT	No	2013-03-09	Active	36	ART only	15-49	100-199	Yes	Male	172	I or II
313	313	2008-05-02	0	No	8888-08-08		No		No IPT		No	2008-05-02		30	No IPT No ART	15-49	>349	No	Female	602.257	I or II
314	314	2008-05-07	0	No	8888-08-08		Yes	2009-05-15	IPT non-completion		No	2013-01-21		25	IPT only	15-49	>349	Yes	Female	1026	I or II
315	315	2008-05-07	0	Yes	2009-12-03		Yes	2009-12-03	IPT non-completion	After ART initiation	No	2013-03-03	Active	40	IPT & ART simultaneously	15-49	200-349	Yes	Female	335	I or II
316	316	2008-05-07	0	No	8888-08-08		No		No IPT		No	2013-01-29		30	No IPT No ART	15-49	>349	No	Male	485	I or II
317	317	2008-05-07	0	Yes	2008-05-30		No		No IPT	No IPT	No	2008-06-13	TO	28	ART only	15-49	<100	Yes	Female	44	III or IV
318	318	2008-05-08	0	Yes	2008-05-22		No		No IPT	No IPT	No	2008-12-22	TO	20	ART only	15-49	100-199	Yes	Female	149	I or II
319	319	2008-05-08	0	Yes	2008-06-05		No		No IPT	No IPT	No	2013-04-14	Active	25	ART only	15-49	<100	Yes	Female	29	III or IV
320	320	2008-05-08	0	Yes	2008-05-18		Yes	2009-06-08	IPT non-completion	After ART initiation	No	2012-07-23	DEAD	79	IPT after ART	>49	<100	Yes	Male	85	III or IV
321	321	2008-05-12	0	Yes	2008-05-16		No		No IPT	No IPT	No	2013-03-24	Active	50	ART only	>49	100-199	Yes	Female	134	III or IV
322	322	2008-05-12	0	Yes	2010-04-20		Yes	2009-10-14	IPT completion	Before ART initiation	No	2013-03-09	LOST	7	IPT before ART	<15	<100	Yes	Male	90	I or II
323	323	2008-05-13	0	Yes	2009-03-12		Yes	2009-06-08	IPT non-completion	After ART initiation	No	2013-03-10	Active	37	IPT after ART	15-49	200-349	Yes	Male	229	I or II
324	324	2008-05-14	0	Yes	2008-06-25		Yes	2009-06-22	IPT non-completion	After ART initiation	No	2013-04-28	Active	40	IPT after ART	15-49	100-199	Yes	Female	110	III or IV
325	325	2008-05-14	0	Yes	2008-05-22		No		No IPT	No IPT	No	2010-05-28	TO	22	ART only	15-49	100-199	Yes	Male	183	III or IV
326	326	2008-05-15	0	Yes	2010-08-10		Yes	2009-12-23	IPT non-completion	Before ART initiation	No	2013-03-30	Active	30	IPT before ART	15-49	200-349	Yes	Female	317	I or II
327	327	2008-05-12	0	No	8888-08-08		No		No IPT		No	2010-03-29		18	No IPT No ART	15-49	>349	No	Female	469	I or II
328	328	2008-05-12	0	Yes	2009-03-12		No		No IPT	No IPT	No	2013-04-10	Active	25	ART only	15-49	200-349	Yes	Female	215	I or II
329	329	2008-05-15	0	No	8888-08-08		Yes	2009-05-21	IPT non-completion		No	2009-05-21		25	IPT only	15-49	>349	No	Female	639	I or II
330	330	2008-05-15	0	Yes	2009-01-30		No		No IPT	No IPT	No	2013-03-10	Active	21	ART only	15-49	200-349	Yes	Female	277	I or II
331	331	2008-05-12	0	Yes	2013-01-22		No		No IPT	No IPT	No	2013-03-04	Active	25	ART only	15-49	200-349	No	Female	231	III or IV
332	332	2008-05-19	0	Yes	2009-12-01		Yes	2009-10-06	IPT completion	Before ART initiation	No	2013-02-20	Active	59	IPT before ART	>49	200-349	Yes	Male	250	I or II
333	333	2008-05-19	0	Yes	2008-05-21		Yes	2009-04-20	IPT non-completion	After ART initiation	No	2013-02-28	Active	27	IPT after ART	15-49	<100	Yes	Female	27	I or II
334	334	2008-05-19	0	No	8888-08-08		Yes	2009-12-10	IPT completion		No	2011-10-31		30	IPT only	15-49	>349	No	Male	916	I or II
335	335	2008-05-19	0	Yes	2009-02-24		No		No IPT	No IPT	No	2013-02-20	Active	25	ART only	15-49	200-349	Yes	Female	279	I or II
336	336	2008-05-19	0	Yes	2008-05-23		No		No IPT	No IPT	No	2011-09-12	TO	28	ART only	15-49	<100	Yes	Male	80	I or II
337	337	2008-05-20	0	Yes	2008-05-20		Yes	2010-05-17	IPT non-completion	After ART initiation	No	2013-02-27	Active	24	IPT after ART	15-49	<100	Yes	Female	28	III or IV
338	338	2008-05-20	0	Yes	2009-07-27	2009-06-10	No		No IPT	No IPT	Yes	2010-12-14	DEAD	39	ART only	15-49	200-349	Yes	Female	291	III or IV
339	339	2008-05-20	0	Yes	2011-02-09		Yes	2010-05-27	IPT non-completion	Before ART initiation	No	2013-03-04	TO	30	IPT before ART	15-49	200-349	Yes	Female	234	III or IV
340	340	2008-05-20	0	No	8888-08-08		Yes	2009-06-18	IPT non-completion		No	2012-08-02		20	IPT only	15-49	>349	No	Female	616	I or II
341	341	2008-05-21	0	No	8888-08-08		No		No IPT		No	2008-05-21		25	No IPT No ART	15-49	>349	Yes	Female	568.597	III or IV
342	342	2008-05-22	0	No	8888-08-08		No		No IPT		No	2008-08-04		22	No IPT No ART	15-49	>349	No	Female	415.314	I or II
343	343	2008-05-22	0	No	8888-08-08		No		No IPT		No	2008-05-22		17	No IPT No ART	15-49	>349	No	Female	467.409	I or II
344	344	2008-05-22	0	No	8888-08-08		No		No IPT		No	2008-05-22		30	No IPT No ART	15-49	100-199	Yes	Female	149.174	III or IV
345	345	2008-05-26	0	Yes	2008-11-17		No		No IPT	No IPT	No	2013-03-09	Active	35	ART only	15-49	200-349	No	Female	228	I or II
346	346	2008-05-27	0	Yes	2008-06-03		No		No IPT	No IPT	No	2013-03-04	Active	45	ART only	15-49	100-199	Yes	Female	112	I or II
347	347	2008-05-27	0	Yes	2008-06-13		No		No IPT	No IPT	No	2008-09-27	DEAD	2.06	ART only	<15	>349	No	Male	1109	III or IV
348	348	2008-05-27	0	Yes	2008-06-25	2008-07-02	No		No IPT	No IPT	Yes	2009-01-08	DROP	23	ART only	15-49	<100	Yes	Female	46	III or IV
349	349	2008-05-29	0	No	8888-08-08		No		No IPT		No	2008-05-29		32	No IPT No ART	15-49	200-349	No	Male	328	I or II
350	350	2008-05-29	0	Yes	2011-05-04	2011-03-30	No		No IPT	No IPT	Yes	2013-03-03	Active	40	ART only	15-49	100-199	Yes	Female	109	III or IV
351	351	2008-05-30	0	No	8888-08-08		No		No IPT		No	2008-05-30		35	No IPT No ART	15-49	>349	Yes	Female	435.153	I or II
352	352	2008-05-30	0	Yes	2008-08-20		Yes	2009-09-30	IPT non-completion	After ART initiation	No	2013-02-17	Active	31	IPT after ART	15-49	200-349	Yes	Male	210	I or II
353	353	2008-06-02	0	Yes	2008-06-02		No		No IPT	No IPT	No	2013-04-10	Active	30	ART only	15-49	100-199	Yes	Male	100	I or II
354	354	2008-06-03	0	Yes	2009-07-22		Yes	2009-07-22	IPT non-completion	After ART initiation	No	2013-04-05	Active	25	IPT & ART simultaneously	15-49	200-349	Yes	Female	324	I or II
355	355	2008-06-03	0	No	8888-08-08		No		No IPT		No	2008-06-03		22	No IPT No ART	15-49	>349	No	Female	725.933	I or II
356	356	2008-06-03	0	Yes	2008-06-05		Yes	2011-03-14	IPT non-completion	After ART initiation	No	2013-03-06	Active	38	IPT after ART	15-49	<100	Yes	Male	31	I or II
357	357	2008-06-04	0	Yes	2008-06-06		Yes	2009-04-22	IPT non-completion	After ART initiation	No	2013-04-27	Active	32	IPT after ART	15-49	<100	Yes	Male	86	I or II
358	358	2008-06-04	0	Yes	2008-06-06		Yes	2009-02-26	IPT completion	After ART initiation	No	2012-08-13	TO	27	IPT after ART	15-49	100-199	Yes	Female	171	I or II
359	359	2008-06-05	0	No	8888-08-08		Yes	2009-11-24	IPT non-completion		No	2011-05-30		1.09	IPT only	<15	>349	Yes	Female	1114	III or IV
360	360	2008-06-05	0	Yes	2009-01-09		Yes	2009-05-26	IPT completion	After ART initiation	No	2013-03-01	Active	35	IPT after ART	15-49	200-349	Yes	Female	271	I or II
361	361	2008-06-05	0	Yes	2010-04-28		No		No IPT	No IPT	No	2013-02-28	Active	27	ART only	15-49	<100	Yes	Male	90	I or II
362	362	2008-06-05	0	Yes	2009-07-09		Yes	2009-07-09	IPT non-completion	After ART initiation	No	2011-04-04	TO	19	IPT & ART simultaneously	15-49	>349	Yes	Female	352	I or II
363	363	2008-06-05	0	No	8888-08-08		No		No IPT		No	2008-06-05		32	No IPT No ART	15-49	>349	No	Female	605.316	I or II
364	364	2008-06-05	0	Yes	2009-06-17		Yes	2010-08-06	IPT non-completion	After ART initiation	No	2013-03-15	Active	2	IPT after ART	<15	100-199	Yes	Female	196.787	I or II
365	365	2008-06-05	0	No	8888-08-08		No		No IPT		No	2008-06-05		25	No IPT No ART	15-49	>349	No	Female	526.325	I or II
366	366	2008-06-05	0	Yes	2008-06-20		No		No IPT	No IPT	No	2012-01-11	TO	3	ART only	<15	200-349	Yes	Male	206	I or II
367	367	2008-06-06	0	Yes	2011-12-05		Yes	2009-10-10	IPT non-completion	Before ART initiation	No	2013-03-21	Active	38	IPT before ART	15-49	200-349	Yes	Female	306	III or IV
368	368	2008-06-06	0	Yes	2009-07-08	2009-06-16	No		No IPT	No IPT	Yes	2013-03-21	Active	4.03	ART only	<15	>349	Yes	Male	491	III or IV
369	369	2008-06-09	0	Yes	2010-03-09		Yes	2009-12-08	IPT non-completion	Before ART initiation	No	2013-03-16	Active	4	IPT before ART	<15	200-349	Yes	Female	323.498	I or II
370	370	2008-06-09	0	Yes	2009-06-01		Yes	2009-06-01	IPT non-completion	After ART initiation	No	2013-02-26	Active	1.09	IPT & ART simultaneously	<15	>349	Yes	Male	496.37	I or II
371	371	2008-06-11	0	Yes	2008-07-31	2008-07-18	No		No IPT	No IPT	Yes	2013-04-08	Active	35	ART only	15-49	<100	Yes	Male	48	III or IV
372	372	2008-06-12	0	No	8888-08-08		No		No IPT		No	2008-06-12		20	No IPT No ART	15-49	>349	No	Female	436.089	I or II
373	373	2008-06-13	0	Yes	2008-06-19		No		No IPT	No IPT	No	2013-03-09	Active	38	ART only	15-49	<100	Yes	Male	41	III or IV
374	374	2008-06-13	0	No	8888-08-08		Yes	2010-11-11	IPT non-completion		No	2011-03-21		30	IPT only	15-49	>349	No	Female	543	I or II
375	375	2008-06-16	0	Yes	2008-07-08		No		No IPT	No IPT	No	2013-03-09	Active	43	ART only	15-49	<100	Yes	Male	97	III or IV
376	376	2008-06-17	0	No	8888-08-08		No		No IPT		No	2008-06-17		4	No IPT No ART	<15	>349	No	Male	516.717	I or II
377	377	2008-06-17	0	No	8888-08-08		No		No IPT		No	2008-06-17		35	No IPT No ART	15-49	200-349	No	Female	306.327	I or II
378	378	2008-06-17	0	No	8888-08-08		No		No IPT		No	2008-06-19		38	No IPT No ART	15-49	<100	No	Female	56.2539	I or II
379	379	2008-06-20	0	Yes	2009-04-27		Yes	2009-07-24	IPT non-completion	After ART initiation	No	2013-04-05	Active	34	IPT after ART	15-49	100-199	Yes	Female	176	I or II
380	380	2008-06-19	0	Yes	2009-06-11	2008-08-20	Yes	2010-06-02	IPT non-completion	After ART initiation	Yes	2013-03-09	Active	25	IPT after ART	15-49	200-349	Yes	Male	265	III or IV
381	381	2008-06-23	0	No	8888-08-08		No		No IPT		No	2008-06-23		24	No IPT No ART	15-49	>349	No	Female	563.935	I or II
382	382	2008-06-23	0	Yes	2008-07-11		No		No IPT	No IPT	No	2013-03-09	Active	28	ART only	15-49	<100	Yes	Male	26	III or IV
383	383	2008-06-23	0	Yes	2009-08-31		Yes	2009-08-31	IPT non-completion	After ART initiation	No	2010-05-27	TO	30	IPT & ART simultaneously	15-49	200-349	Yes	Female	238	I or II
384	384	2008-06-23	0	Yes	2011-02-01		Yes	2010-05-24	IPT non-completion	Before ART initiation	No	2013-02-17	Active	32	IPT before ART	15-49	100-199	Yes	Female	142	I or II
385	385	2008-06-24	0	No	8888-08-08		Yes	2010-03-15	IPT non-completion		No	2011-07-25		29	IPT only	15-49	>349	No	Female	696	I or II
386	386	2008-06-24	0	Yes	2008-11-18		Yes	2009-05-27	IPT completion	After ART initiation	No	2013-03-31	Active	40	IPT after ART	15-49	200-349	Yes	Female	271	I or II
387	387	2008-06-26	0	Yes	2009-03-03		Yes	2010-06-28	IPT non-completion	After ART initiation	No	2013-02-14	Active	35	IPT after ART	15-49	<100	Yes	Male	54	I or II
388	388	2008-07-02	0	Yes	2008-08-25		No		No IPT	No IPT	No	2011-11-04	DEAD	22	ART only	15-49	100-199	Yes	Male	106	I or II
389	389	2008-06-23	0	No	8888-08-08		No		No IPT		No	2010-10-08		27	No IPT No ART	15-49	<100	Yes	Female	41	III or IV
390	390	2008-06-30	0	No	8888-08-08		No		No IPT		No	2008-06-30		28	No IPT No ART	15-49	>349	No	Female	541.36	I or II
391	391	2008-06-30	0	No	8888-08-08		No		No IPT		No	2008-06-30		20	No IPT No ART	15-49	>349	No	Female	650.996	I or II
392	392	2008-06-30	0	Yes	2009-06-03		Yes	2009-06-03	IPT non-completion	After ART initiation	No	2013-03-08	Active	25	IPT & ART simultaneously	15-49	<100	Yes	Female	47	I or II
393	393	2008-06-30	0	No	8888-08-08		No		No IPT		No	2008-06-30		22	No IPT No ART	15-49	>349	No	Female	547.19	I or II
394	394	2008-07-01	0	Yes	2008-07-22		Yes	2009-03-10	IPT non-completion	After ART initiation	No	2013-03-09	Active	37	IPT after ART	15-49	200-349	Yes	Female	254	III or IV
395	395	2008-07-01	0	No	8888-08-08		No		No IPT		No	2008-07-01		25	No IPT No ART	15-49	200-349	No	Female	326.583	I or II
396	396	2008-07-01	0	No	8888-08-08		No		No IPT		No	2008-07-01		8	No IPT No ART	<15	>349	No	Male	488.042	III or IV
397	397	2008-07-01	0	No	8888-08-08		No		No IPT		No	2009-06-16		43	No IPT No ART	15-49	>349	No	Female	472	I or II
398	398	2008-07-02	0	Yes	2008-08-29		Yes	2010-06-08	IPT non-completion	After ART initiation	No	2013-04-21	Active	32	IPT after ART	15-49	<100	Yes	Female	87	III or IV
399	399	2008-07-02	0	Yes	2008-10-02		Yes	2009-05-27	IPT non-completion	After ART initiation	No	2013-03-09	Active	29	IPT after ART	15-49	200-349	No	Female	312	III or IV
400	400	2008-07-03	0	Yes	2008-07-21		No		No IPT	No IPT	No	2013-02-24	Active	25	ART only	15-49	200-349	Yes	Female	341	III or IV
401	401	2008-07-04	0	Yes	2009-04-06		Yes	2009-06-22	IPT completion	After ART initiation	No	2013-03-05	Active	30	IPT after ART	15-49	100-199	Yes	Female	185	I or II
402	402	2008-07-09	0	No	8888-08-08		No		No IPT		No	2008-07-09		27	No IPT No ART	15-49	>349	No	Female	692.321	I or II
403	403	2008-07-09	0	Yes	2008-07-18		No		No IPT	No IPT	No	2008-11-24	DEAD	35	ART only	15-49	100-199	Yes	Male	199	III or IV
404	404	2008-07-09	0	Yes	2008-07-18		No		No IPT	No IPT	No	2008-12-09	DROP	25	ART only	15-49	100-199	Yes	Female	197	III or IV
405	405	2008-07-09	0	No	8888-08-08		No		No IPT		No	2008-07-09		28	No IPT No ART	15-49	>349	No	Female	502.836	I or II
406	406	2008-07-14	0	Yes	2009-09-29		No		No IPT	No IPT	No	2013-04-29	Active	30	ART only	15-49	200-349	Yes	Male	239	I or II
407	407	2008-07-15	0	No	8888-08-08		No		No IPT		No	2008-07-15		33	No IPT No ART	15-49	>349	No	Male	584.224	I or II
408	408	2008-07-15	0	Yes	2009-07-24		Yes	2009-05-27	IPT non-completion	Before ART initiation	No	2013-03-21	Active	44	IPT before ART	15-49	200-349	Yes	Female	321	I or II
409	409	2008-07-15	0	Yes	2009-02-04		Yes	2009-06-11	IPT non-completion	After ART initiation	No	2013-03-16	Active	42	IPT after ART	15-49	200-349	Yes	Female	200	III or IV
410	410	2008-07-16	0	Yes	2008-08-26		No		No IPT	No IPT	No	2008-12-13	DEAD	40	ART only	15-49	200-349	Yes	Male	262	III or IV
411	411	2008-07-16	0	Yes	2010-02-15		Yes	2010-01-18	IPT non-completion	Before ART initiation	No	2013-03-17	Active	40	IPT before ART	15-49	200-349	Yes	Female	318	I or II
412	412	2008-07-17	0	Yes	2008-07-22		Yes	2009-06-15	IPT non-completion	After ART initiation	No	2013-03-03	Active	34	IPT after ART	15-49	<100	Yes	Male	45	I or II
413	413	2008-07-18	0	Yes	2008-08-22		No		No IPT	No IPT	No	2010-06-07	DEAD	28	ART only	15-49	100-199	Yes	Male	160	III or IV
414	414	2008-07-18	0	Yes	2010-08-02		Yes	2010-07-21	IPT non-completion	Before ART initiation	No	2013-02-20	Active	30	IPT & ART simultaneously	15-49	100-199	Yes	Female	185	III or IV
415	415	2008-07-22	0	No	8888-08-08		Yes	2011-11-04	IPT non-completion		No	2012-05-03		17	IPT only	15-49	>349	No	Male	637	I or II
416	416	2008-07-22	0	Yes	2010-05-27		Yes	2009-03-30	IPT non-completion	Before ART initiation	No	2013-03-20	Active	6	IPT before ART	<15	200-349	Yes	Female	327	I or II
417	417	2008-07-29	0	No	8888-08-08		No		No IPT		No	2008-08-07		45	No IPT No ART	15-49	>349	Yes	Female	368.681	III or IV
418	418	2008-07-24	0	Yes	2008-08-06	2008-10-06	No		No IPT	No IPT	Yes	2013-02-15	Active	33	ART only	15-49	<100	Yes	Female	30	III or IV
419	419	2008-07-25	0	No	8888-08-08		No		No IPT		No	2008-07-25		35	No IPT No ART	15-49	<100	No	Male	89.1864	III or IV
420	420	2008-07-25	0	Yes	2008-08-20		No		No IPT	No IPT	No	2011-02-07	DROP	20	ART only	15-49	200-349	Yes	Female	315	I or II
421	421	2008-07-28	0	Yes	2008-08-07		Yes	2011-05-24	IPT non-completion	After ART initiation	No	2013-03-10	Active	23	IPT after ART	15-49	100-199	Yes	Female	177	I or II
422	422	2008-07-28	0	No	8888-08-08		No		No IPT		No	2008-07-28		54	No IPT No ART	>49	>349	No	Male	563.814	I or II
423	423	2008-07-28	0	Yes	2008-08-06		Yes	2011-05-10	IPT non-completion	After ART initiation	No	2011-09-14	TO	37	IPT after ART	15-49	200-349	Yes	Female	216	III or IV
424	424	2008-07-28	0	Yes	2008-12-16		No		No IPT	No IPT	No	2008-12-30	DEAD	18	ART only	15-49	100-199	Yes	Female	150	I or II
425	425	2008-07-28	0	No	8888-08-08		No		No IPT		No	2008-07-28		22	No IPT No ART	15-49	>349	No	Male	425.718	I or II
426	426	2008-07-28	0	No	8888-08-08		Yes	2010-05-10	IPT completion		No	2012-11-22		27	IPT only	15-49	>349	No	Male	606	I or II
427	427	2008-07-28	0	Yes	2008-08-07		No		No IPT	No IPT	No	2009-06-07	TO	55	ART only	>49	100-199	Yes	Female	132	I or II
428	428	2008-07-28	0	No	8888-08-08		No		No IPT		No	2008-07-28		40	No IPT No ART	15-49	>349	No	Female	569.895	I or II
429	429	2008-07-28	0	No	8888-08-08		No		No IPT		No	2008-09-24		30	No IPT No ART	15-49	200-349	Yes	Male	259.189	III or IV
430	430	2008-07-28	0	No	8888-08-08		No		No IPT		No	2008-07-28		20	No IPT No ART	15-49	>349	No	Male	404.485	I or II
431	431	2008-07-28	0	Yes	2008-08-06		No		No IPT	No IPT	No	2011-10-19	TO	42	ART only	15-49	100-199	Yes	Male	121	I or II
432	432	2008-07-29	0	Yes	2008-08-06		No		No IPT	No IPT	No	2008-11-19	TO	28	ART only	15-49	100-199	Yes	Female	164	III or IV
433	433	2008-07-29	0	Yes	2008-08-06		No		No IPT	No IPT	No	2009-02-07	DROP	25	ART only	15-49	<100	Yes	Female	19	I or II
434	434	2008-07-29	0	Yes	2009-07-30		No		No IPT	No IPT	No	2009-09-20	DEAD	82	ART only	>49	200-349	Yes	Male	305	III or IV
435	435	2008-08-06	0	No	8888-08-08		No		No IPT		No	2008-08-06		20	No IPT No ART	15-49	>349	No	Female	701.823	I or II
436	436	2008-07-29	0	Yes	2008-10-27		No		No IPT	No IPT	No	2009-09-05	DROP	10	ART only	<15	200-349	Yes	Female	284	III or IV
437	437	2008-07-29	0	Yes	2011-03-14		Yes	2011-04-29	IPT non-completion	After ART initiation	No	2013-02-28	Active	20	IPT after ART	15-49	200-349	Yes	Female	241	III or IV
438	438	2008-07-30	0	Yes	2008-08-06		No		No IPT	No IPT	No	2009-03-09	DROP	50	ART only	>49	<100	Yes	Male	47	III or IV
439	439	2008-07-31	0	No	8888-08-08		No		No IPT		No	2008-07-31		28	No IPT No ART	15-49	>349	No	Female	355.866	I or II
440	440	2008-08-01	0	Yes	2008-08-15		No		No IPT	No IPT	No	2009-02-07	DROP	27	ART only	15-49	100-199	Yes	Female	121	III or IV
441	441	2008-08-01	0	No	8888-08-08		No		No IPT		No	2008-09-29		43	No IPT No ART	15-49	>349	No	Male	651.551	I or II
442	442	2008-08-01	0	Yes	2009-01-05		Yes	2010-06-21	IPT non-completion	After ART initiation	No	2013-02-17	Active	40	IPT after ART	15-49	200-349	Yes	Female	200	I or II
443	443	2008-08-01	0	Yes	2008-08-31		No		No IPT	No IPT	No	2008-10-31	DEAD	28	ART only	15-49	100-199	Yes	Female	166	III or IV
444	444	2008-08-01	0	Yes	2009-11-03		No		No IPT	No IPT	No	2013-03-09	Active	40	ART only	15-49	200-349	Yes	Male	210	III or IV
445	445	2008-08-01	0	No	8888-08-08		No		No IPT		No	2012-10-30		3	No IPT No ART	<15	>349	No	Male	922	I or II
446	446	2008-08-01	0	No	8888-08-08		No		No IPT		No	2012-10-30		7	No IPT No ART	<15	>349	No	Female	567	I or II
447	447	2008-08-04	0	No	8888-08-08		No		No IPT		No	2008-08-04		33	No IPT No ART	15-49	200-349	No	Female	223.759	I or II
448	448	2008-08-04	0	No	8888-08-08		No		No IPT		No	2008-08-04		23	No IPT No ART	15-49	>349	No	Female	642.018	I or II
449	449	2008-08-04	0	Yes	2008-11-12		No		No IPT	No IPT	No	2013-05-10	Active	35	ART only	15-49	200-349	Yes	Male	204	III or IV
450	450	2008-08-04	0	No	8888-08-08		No		No IPT		No	2008-08-07		18	No IPT No ART	15-49	200-349	Yes	Female	261.065	III or IV
451	451	2008-08-05	0	Yes	2008-11-12		No		No IPT	No IPT	No	2013-04-06	Active	42	ART only	15-49	200-349	Yes	Male	276	I or II
452	452	2008-08-05	0	Yes	2008-10-09	2008-10-09	No		No IPT	No IPT	Yes	2013-03-21	Active	42	ART only	15-49	200-349	Yes	Male	337	III or IV
453	453	2008-08-05	0	Yes	2008-08-07		No		No IPT	No IPT	No	2013-02-20	Active	35	ART only	15-49	100-199	Yes	Female	137	III or IV
454	454	2008-08-05	0	Yes	2008-11-12		No		No IPT	No IPT	No	2009-04-08	DROP	33	ART only	15-49	200-349	Yes	Female	299	I or II
455	455	2008-08-05	0	No	8888-08-08		No		No IPT		No	2008-09-03		32	No IPT No ART	15-49	>349	No	Male	610.977	I or II
456	456	2008-08-06	0	Yes	2011-02-11		Yes	2009-10-15	IPT non-completion	Before ART initiation	No	2013-03-06	Active	27	IPT before ART	15-49	200-349	Yes	Female	297	III or IV
457	457	2008-08-08	0	No	8888-08-08		No		No IPT		No	2008-08-08		25	No IPT No ART	15-49	>349	No	Female	593.756	I or II
458	458	2008-08-11	0	Yes	2008-08-13		No		No IPT	No IPT	No	2011-12-10	DROP	27	ART only	15-49	200-349	Yes	Female	209	I or II
459	459	2008-08-13	0	No	8888-08-08		No		No IPT		No	2008-08-30		35	No IPT No ART	15-49	200-349	Yes	Female	303.932	III or IV
460	460	2008-08-12	0	No	8888-08-08		No		No IPT		No	2008-08-15		25	No IPT No ART	15-49	>349	Yes	Female	359.438	I or II
461	461	2008-08-12	0	Yes	2008-08-15		No		No IPT	No IPT	No	2008-10-13	DEAD	35	ART only	15-49	<100	Yes	Male	16	I or II
462	462	2008-08-13	0	Yes	2009-06-10		Yes	2009-10-02	IPT non-completion	After ART initiation	No	2013-03-09	Active	35	IPT after ART	15-49	200-349	Yes	Male	277	III or IV
463	463	2008-08-12	0	No	8888-08-08		No		No IPT		No	2008-08-20		30	No IPT No ART	15-49	>349	No	Male	541.433	I or II
464	464	2008-08-14	0	Yes	2008-12-23		Yes	2010-05-19	IPT non-completion	After ART initiation	No	2013-02-15	Active	52	IPT after ART	>49	200-349	Yes	Male	309	I or II
465	465	2008-08-14	0	Yes	2008-08-18		No		No IPT	No IPT	No	2009-06-07	DROP	40	ART only	15-49	<100	Yes	Male	74	I or II
466	466	2008-08-14	0	No	8888-08-08		No		No IPT		No	2008-08-22		40	No IPT No ART	15-49	>349	No	Male	729.728	I or II
467	467	2008-08-15	0	Yes	2008-09-14		Yes	2009-10-23	IPT completion	After ART initiation	No	2013-03-09	Active	50	IPT after ART	>49	<100	Yes	Female	52	I or II
468	468	2008-08-15	0	No	8888-08-08		No		No IPT		No	2008-08-15		20	No IPT No ART	15-49	200-349	No	Female	281.102	I or II
469	469	2008-08-15	0	Yes	2008-09-17		Yes	2009-03-31	IPT non-completion	After ART initiation	No	2013-04-07	Active	30	IPT after ART	15-49	200-349	Yes	Female	279	III or IV
470	470	2008-08-18	0	Yes	2008-08-20		No		No IPT	No IPT	No	2013-08-18	Active	33	ART only	15-49	200-349	Yes	Female	219	I or II
471	471	2008-08-18	0	Yes	2008-08-20		No		No IPT	No IPT	No	2009-02-07	DROP	26	ART only	15-49	<100	Yes	Male	83	III or IV
472	472	2008-08-18	0	Yes	2008-08-20		Yes	2009-07-10	IPT non-completion	After ART initiation	No	2013-03-23	Active	47	IPT after ART	15-49	200-349	Yes	Female	208	III or IV
473	473	2008-08-18	0	No	8888-08-08		No		No IPT		No	2010-02-20		4	No IPT No ART	<15	>349	No	Male	829	I or II
474	474	2008-08-18	0	Yes	2009-10-15		Yes	2009-11-25	IPT completion	After ART initiation	No	2013-04-06	Active	31	IPT after ART	15-49	200-349	Yes	Female	211	I or II
475	475	2008-08-18	0	No	8888-08-08		No		No IPT		No	2008-08-20		16	No IPT No ART	15-49	>349	Yes	Male	442.605	I or II
476	476	2008-08-19	0	No	8888-08-08		No		No IPT		No	2008-08-29		30	No IPT No ART	15-49	>349	No	Female	485.657	I or II
477	477	2008-08-18	0	No	8888-08-08		No		No IPT		No	2008-08-18		28	No IPT No ART	15-49	>349	No	Female	472.491	I or II
478	478	2008-08-19	0	Yes	2008-09-26		No		No IPT	No IPT	No	2009-11-09	DROP	10	ART only	<15	100-199	Yes	Female	164	III or IV
479	479	2008-08-19	0	Yes	2008-08-21	2008-09-29	No		No IPT	No IPT	Yes	2013-03-14	Active	30	ART only	15-49	100-199	Yes	Male	116	I or II
480	480	2008-08-20	0	No	8888-08-08		Yes	2009-06-25	IPT non-completion		No	2009-06-25		27	IPT only	15-49	>349	No	Female	633.392	I or II
481	481	2008-08-21	0	Yes	2008-08-25		No		No IPT	No IPT	No	2013-04-27	Active	26	ART only	15-49	<100	Yes	Female	67	III or IV
482	482	2008-08-21	0	No	8888-08-08		No		No IPT		No	2008-08-21		38	No IPT No ART	15-49	>349	No	Male	443.644	I or II
483	483	2008-08-21	0	No	8888-08-08		No		No IPT		No	2008-08-21		27	No IPT No ART	15-49	>349	No	Female	555.023	I or II
484	484	2008-08-22	0	No	8888-08-08		No		No IPT		No	2008-08-22		25	No IPT No ART	15-49	200-349	No	Female	274.59	I or II
485	485	2008-08-25	0	No	8888-08-08		No		No IPT		No	2008-08-25		35	No IPT No ART	15-49	>349	No	Female	763.262	I or II
486	486	2008-08-25	0	No	8888-08-08		No		No IPT		No	2008-08-28		37	No IPT No ART	15-49	>349	Yes	Female	445.047	III or IV
487	487	2008-08-25	0	No	8888-08-08	2009-05-04	No		No IPT		Yes	2009-05-04		50	No IPT No ART	>49	100-199	Yes	Female	152.379	III or IV
488	488	2008-08-25	0	Yes	2008-12-19		No		No IPT	No IPT	No	2013-05-03	Active	28	ART only	15-49	100-199	Yes	Female	136	III or IV
489	489	2008-08-25	0	Yes	2008-09-22		No		No IPT	No IPT	No	2013-05-03	Active	38	ART only	15-49	200-349	Yes	Male	211	I or II
490	490	2008-08-26	0	Yes	2008-08-27		Yes	2010-07-02	IPT non-completion	After ART initiation	No	2013-03-22	Active	28	IPT after ART	15-49	<100	Yes	Female	83	I or II
491	491	2008-08-26	0	Yes	2008-09-26		Yes	2009-03-23	IPT non-completion	After ART initiation	No	2013-04-30	Active	30	IPT after ART	15-49	200-349	Yes	Female	280	I or II
492	492	2008-08-18	0	Yes	2009-01-12		Yes	2009-06-04	IPT completion	After ART initiation	No	2009-12-09	TO	28	IPT after ART	15-49	200-349	No	Male	233	I or II
493	493	2008-08-27	0	Yes	2008-08-28		Yes	2010-05-19	IPT non-completion	After ART initiation	No	2013-05-05	Active	44	IPT after ART	15-49	<100	Yes	Male	35	I or II
494	494	2008-08-27	0	No	8888-08-08		No		No IPT		No	2008-08-27		37	No IPT No ART	15-49	>349	No	Female	907.416	I or II
495	495	2008-08-27	0	Yes	2008-10-01		Yes	2010-06-24	IPT completion	After ART initiation	No	2013-04-27	Active	58	IPT after ART	>49	100-199	Yes	Female	172	I or II
496	496	2008-08-28	0	No	8888-08-08		No		No IPT		No	2008-08-28		33	No IPT No ART	15-49	200-349	No	Male	346.673	I or II
497	497	2008-09-01	0	No	8888-08-08		No		No IPT		No	2009-01-15		25	No IPT No ART	15-49	>349	Yes	Female	400.189	I or II
498	498	2008-09-01	0	Yes	2008-11-03		Yes	2010-05-14	IPT non-completion	After ART initiation	No	2013-04-03	Active	1.08	IPT after ART	<15	>349	Yes	Female	576	I or II
499	499	2008-09-01	0	No	8888-08-08		Yes	2010-04-12	IPT non-completion		No	2012-05-15		9	IPT only	<15	>349	No	Female	639	I or II
500	500	2008-09-01	0	No	8888-08-08		No		No IPT		No	2008-09-01		22	No IPT No ART	15-49	>349	No	Female	816.639	I or II
501	501	2008-09-02	0	Yes	2008-09-17		Yes	2009-02-22	IPT non-completion	After ART initiation	No	2013-03-09	Active	45	IPT after ART	15-49	100-199	Yes	Female	104	III or IV
502	502	2008-09-02	0	No	8888-08-08		No		No IPT		No	2008-09-02		35	No IPT No ART	15-49	>349	No	Female	486.875	I or II
503	503	2008-09-03	0	No	8888-08-08		No		No IPT		No	2008-09-03		30	No IPT No ART	15-49	>349	No	Female	603.937	I or II
504	504	2008-09-03	0	No	8888-08-08		No		No IPT		No	2008-09-03		20	No IPT No ART	15-49	>349	No	Male	573.233	I or II
505	505	2008-09-04	0	Yes	2010-05-17		Yes	2010-01-22	IPT non-completion	Before ART initiation	No	2013-03-29	Active	32	IPT before ART	15-49	200-349	Yes	Female	339	I or II
506	506	2008-09-05	0	Yes	2008-09-16		Yes	2009-06-26	IPT completion	After ART initiation	No	2013-02-12	Active	38	IPT after ART	15-49	100-199	Yes	Male	151	I or II
507	507	2008-09-05	0	Yes	2010-03-24	2010-09-08	No		No IPT	No IPT	Yes	2013-02-26	Active	37	ART only	15-49	200-349	Yes	Male	204	III or IV
508	508	2008-09-05	0	Yes	2008-09-17		No		No IPT	No IPT	No	2009-02-08	TO	20	ART only	15-49	100-199	Yes	Female	139	III or IV
509	509	2008-09-05	0	Yes	2008-10-29		No		No IPT	No IPT	No	2012-04-09	TO	5	ART only	<15	>349	Yes	Male	714	III or IV
510	510	2008-09-05	0	Yes	2013-02-26		Yes	2010-07-23	IPT non-completion	Before ART initiation	No	2013-02-26	Active	40	IPT before ART	15-49	>349	No	Female	352	I or II
511	511	2008-09-16	0	Yes	2008-11-03		Yes	2010-07-05	IPT non-completion	After ART initiation	No	2013-02-22	Active	12	IPT after ART	<15	100-199	Yes	Male	108	I or II
512	512	2008-09-17	0	No	8888-08-08		No		No IPT		No	2008-09-18		40	No IPT No ART	15-49	>349	Yes	Female	618.991	III or IV
513	513	2008-09-17	0	No	8888-08-08		No		No IPT		No	2008-09-17		29	No IPT No ART	15-49	>349	No	Female	681.577	I or II
514	514	2008-09-17	0	Yes	2008-09-24		No		No IPT	No IPT	No	2009-12-09	DROP	35	ART only	15-49	100-199	No	Female	180	I or II
515	515	2008-09-18	0	Yes	2010-10-08		Yes	2010-05-18	IPT non-completion	Before ART initiation	No	2013-03-14	Active	26	IPT before ART	15-49	200-349	Yes	Female	305	I or II
516	516	2008-09-18	0	Yes	2008-12-24		Yes	2009-06-09	IPT non-completion	After ART initiation	No	2010-01-08	DROP	36	IPT after ART	15-49	200-349	Yes	Male	324	I or II
517	517	2008-09-19	0	Yes	2010-06-01		Yes	2010-06-01	IPT completion	After ART initiation	No	2012-01-06	TO	35	IPT & ART simultaneously	15-49	200-349	Yes	Male	284	I or II
518	518	2008-09-19	0	Yes	2008-09-24		No		No IPT	No IPT	No	2009-03-09	DROP	30	ART only	15-49	100-199	Yes	Male	158	III or IV
519	519	2008-09-19	0	Yes	2008-09-25		No		No IPT	No IPT	No	2009-04-09	DEAD	30	ART only	15-49	200-349	Yes	Female	257	III or IV
520	520	2008-09-24	0	Yes	2010-02-12		Yes	2009-08-18	IPT completion	Before ART initiation	No	2013-03-09	Active	28	IPT before ART	15-49	200-349	Yes	Female	315	I or II
521	521	2008-09-23	0	Yes	2009-09-05		Yes	2010-05-17	IPT non-completion	After ART initiation	No	2013-04-01	Active	25	IPT after ART	15-49	100-199	Yes	Female	198	I or II
522	522	2008-09-24	0	No	8888-08-08		No		No IPT		No	2008-09-24		28	No IPT No ART	15-49	>349	No	Male	830.455	I or II
523	523	2008-09-24	0	Yes	2009-07-21		Yes	2009-07-21	IPT non-completion	After ART initiation	No	2013-03-09	Active	30	IPT & ART simultaneously	15-49	>349	Yes	Male	391	I or II
524	524	2008-09-25	0	Yes	2008-09-25		No		No IPT	No IPT	No	2009-04-08	DROP	35	ART only	15-49	<100	Yes	Male	6	III or IV
525	525	2008-09-29	0	Yes	2008-10-06		Yes	2010-07-09	IPT non-completion	After ART initiation	No	2013-03-10	Active	40	IPT after ART	15-49	<100	Yes	Male	69	I or II
526	526	2008-10-06	0	Yes	2008-11-20	2008-11-18	No		No IPT	No IPT	Yes	2010-06-15	TO	30	ART only	15-49	200-349	Yes	Male	305.729	III or IV
527	527	2008-09-29	0	Yes	2010-10-20		Yes	2011-03-15	IPT non-completion	After ART initiation	No	2013-02-15	Active	2	IPT after ART	<15	>349	Yes	Female	468	I or II
528	528	2008-09-29	0	Yes	2009-01-13		Yes	2009-10-30	IPT non-completion	After ART initiation	No	2013-02-15	Active	25	IPT after ART	15-49	200-349	Yes	Female	292	I or II
529	529	2008-10-02	0	No	8888-08-08		No		No IPT		No	2008-10-02		37	No IPT No ART	15-49	200-349	No	Male	221.119	I or II
530	530	2008-10-02	0	No	8888-08-08		No		No IPT		No	2008-10-02		35	No IPT No ART	15-49	200-349	No	Female	320.68	I or II
531	531	2008-10-01	0	No	8888-08-08		No		No IPT		No	2008-10-01		28	No IPT No ART	15-49	>349	No	Male	749.146	III or IV
532	532	2008-10-06	0	No	8888-08-08		No		No IPT		No	2008-10-06		22	No IPT No ART	15-49	>349	No	Female	553.768	III or IV
533	533	2008-10-06	0	Yes	2012-12-20		No		No IPT	No IPT	No	2013-04-12	Active	42	ART only	15-49	100-199	Yes	Female	169.828	III or IV
534	534	2008-10-06	0	Yes	2008-10-16		Yes	2009-03-23	IPT non-completion	After ART initiation	No	2013-02-24	Active	38	IPT after ART	15-49	<100	Yes	Male	88	I or II
535	535	2008-10-08	0	No	8888-08-08		Yes	2011-09-27	IPT non-completion		No	2012-01-25		28	IPT only	15-49	>349	No	Female	433	I or II
536	536	2008-10-07	0	No	8888-08-08		No		No IPT		No	2008-10-08		28	No IPT No ART	15-49	200-349	Yes	Female	253.498	I or II
537	537	2008-10-07	0	Yes	2008-10-07		No		No IPT	No IPT	No	2013-03-09	Active	32	ART only	15-49	200-349	No	Female	210	I or II
538	538	2008-10-07	0	Yes	2008-10-09		No		No IPT	No IPT	No	2013-04-12	Active	35	ART only	15-49	<100	Yes	Male	77	III or IV
539	539	2008-10-07	0	No	8888-08-08		Yes	2009-12-30	IPT non-completion		No	2011-09-29		32	IPT only	15-49	>349	No	Male	440	I or II
540	540	2008-10-08	0	No	8888-08-08		No		No IPT		No	2008-10-08		23	No IPT No ART	15-49	>349	No	Female	568.934	I or II
541	541	2008-10-08	0	Yes	2008-10-10		No		No IPT	No IPT	No	2013-03-14	Active	28	ART only	15-49	100-199	No	Female	158	I or II
542	542	2008-10-08	0	Yes	2008-10-13		No		No IPT	No IPT	No	2013-03-08	Active	30	ART only	15-49	100-199	Yes	Female	115	I or II
543	543	2008-10-09	0	Yes	2008-10-09		Yes	2011-09-19	IPT non-completion	After ART initiation	No	2013-04-06	Active	35	IPT after ART	15-49	<100	Yes	Female	68	III or IV
544	544	2008-10-09	0	No	8888-08-08		No		No IPT		No	2008-10-09		18	No IPT No ART	15-49	>349	No	Female	649.2	I or II
545	545	2008-10-09	0	No	8888-08-08		No		No IPT		No	2011-02-09		30	No IPT No ART	15-49	100-199	No	Female	130	I or II
546	546	2008-10-10	0	No	8888-08-08		No		No IPT		No	2008-10-10		37	No IPT No ART	15-49	>349	No	Male	590.583	I or II
547	547	2008-10-13	0	No	8888-08-08		No		No IPT		No	2008-10-13		35	No IPT No ART	15-49	200-349	No	Female	304.715	I or II
548	548	2008-10-13	0	Yes	2008-10-14		No		No IPT	No IPT	No	2013-03-09	Active	35	ART only	15-49	100-199	Yes	Female	161	III or IV
549	549	2008-10-13	0	No	8888-08-08		No		No IPT		No	2008-10-13		30	No IPT No ART	15-49	>349	No	Male	561.737	I or II
550	550	2008-10-15	0	Yes	2009-02-17		No		No IPT	No IPT	No	2010-03-09	DROP	25	ART only	15-49	200-349	Yes	Male	230	I or II
551	551	2008-10-15	0	Yes	2008-11-10		Yes	2009-11-26	IPT non-completion	After ART initiation	No	2011-02-18	TO	25	IPT after ART	15-49	200-349	Yes	Female	290	III or IV
552	552	2008-10-15	0	No	8888-08-08		No		No IPT		No	2008-10-15		28	No IPT No ART	15-49	200-349	No	Female	310.299	I or II
553	553	2008-10-15	0	No	8888-08-08		No		No IPT		No	2008-10-15		34	No IPT No ART	15-49	>349	No	Male	687.742	I or II
554	554	2008-10-16	0	No	8888-08-08		No		No IPT		No	2008-10-16		22	No IPT No ART	15-49	>349	No	Female	601.604	I or II
555	555	2008-10-20	0	Yes	2008-11-03		Yes	2009-10-19	IPT completion	After ART initiation	No	2013-03-15	Active	28	IPT after ART	15-49	100-199	Yes	Female	167	I or II
556	556	2008-10-20	0	Yes	2008-11-07		No		No IPT	No IPT	No	2013-05-10	Active	30	ART only	15-49	<100	Yes	Female	14	III or IV
557	557	2008-10-20	0	Yes	2009-01-16		No		No IPT	No IPT	No	2009-08-06	DROP	22	ART only	15-49	200-349	Yes	Male	302	I or II
558	558	2008-10-22	0	No	8888-08-08		No		No IPT		No	2011-06-29		23	No IPT No ART	15-49	>349	No	Female	642	I or II
559	559	2008-10-24	0	No	8888-08-08		No		No IPT		No	2011-01-11		22	No IPT No ART	15-49	>349	No	Male	385	I or II
560	560	2008-10-27	0	Yes	2008-11-05		Yes	2008-11-19	IPT non-completion	After ART initiation	No	2008-11-19	TO	30	IPT & ART simultaneously	15-49	200-349	Yes	Male	218	III or IV
561	561	2008-10-27	0	Yes	2008-11-10		No		No IPT	No IPT	No	2009-05-08	DROP	40	ART only	15-49	<100	Yes	Female	40	III or IV
562	562	2008-10-28	0	No	8888-08-08		No		No IPT		No	2008-11-03		28	No IPT No ART	15-49	200-349	Yes	Male	255.077	III or IV
563	563	2008-10-29	0	Yes	2008-11-11		Yes	2009-12-11	IPT non-completion	After ART initiation	No	2013-04-14	Active	35	IPT after ART	15-49	200-349	Yes	Female	257	I or II
564	564	2008-10-29	0	No	8888-08-08		No		No IPT		No	2008-10-29		28	No IPT No ART	15-49	200-349	No	Male	254.878	I or II
565	565	2008-10-30	0	Yes	2008-12-05		No		No IPT	No IPT	No	2013-03-16	Active	35	ART only	15-49	100-199	Yes	Male	129	I or II
566	566	2008-10-31	0	Yes	2008-11-12		No		No IPT	No IPT	No	2013-03-31	Active	28	ART only	15-49	<100	Yes	Male	57	III or IV
567	567	2008-11-03	0	Yes	2011-02-01		Yes	2011-05-16	IPT non-completion	After ART initiation	No	2013-04-29	Active	25	IPT after ART	15-49	200-349	Yes	Female	304	I or II
568	568	2008-11-03	0	Yes	2008-11-07		No		No IPT	No IPT	No	2008-12-21	TO	38	ART only	15-49	100-199	Yes	Female	130	III or IV
569	569	2008-11-03	0	Yes	2008-11-05		Yes	2009-08-07	IPT non-completion	After ART initiation	No	2013-03-13	Active	38	IPT after ART	15-49	<100	Yes	Male	78	III or IV
570	570	2008-11-04	0	Yes	2008-11-10		Yes	2009-04-23	IPT non-completion	After ART initiation	No	2013-02-27	Active	28	IPT after ART	15-49	100-199	Yes	Male	136	I or II
571	571	2008-11-04	0	Yes	2008-11-10		Yes	2009-10-29	IPT non-completion	After ART initiation	No	2013-03-10	Active	13	IPT after ART	<15	<100	Yes	Female	97	III or IV
572	572	2008-11-06	0	Yes	2009-03-04		No		No IPT	No IPT	No	2009-10-09	DEAD	35	ART only	15-49	<100	No	Male	81	I or II
573	573	2008-11-06	0	No	8888-08-08		No		No IPT		No	2008-11-25		32	No IPT No ART	15-49	>349	No	Female	440.989	I or II
574	574	2008-11-06	0	No	8888-08-08		No		No IPT		No	2012-12-27		29	No IPT No ART	15-49	>349	No	Female	888	I or II
575	575	2008-11-06	0	Yes	2008-12-13		Yes	2010-08-23	IPT non-completion	After ART initiation	No	2013-04-05	Active	3.09	IPT after ART	<15	100-199	Yes	Male	150	I or II
576	576	2008-11-06	0	Yes	2008-12-23		Yes	2010-06-09	IPT non-completion	After ART initiation	No	2013-03-08	Active	6	IPT after ART	<15	100-199	Yes	Male	198	I or II
577	577	2008-11-10	0	Yes	2008-12-11		No		No IPT	No IPT	No	2009-06-07	DROP	28	ART only	15-49	100-199	Yes	Male	184	III or IV
578	578	2008-11-10	0	No	8888-08-08		No		No IPT		No	2008-11-10		20	No IPT No ART	15-49	>349	No	Female	730.846	I or II
579	579	2008-11-12	0	Yes	2012-01-13		Yes	2011-07-08	IPT completion	Before ART initiation	No	2013-03-13	Active	27	IPT before ART	15-49	<100	Yes	Male	16	I or II
580	580	2008-11-13	0	No	8888-08-08		No		No IPT		No	2008-11-13		32	No IPT No ART	15-49	<100	No	Male	54.3864	I or II
581	581	2008-11-13	0	Yes	2008-12-23		No		No IPT	No IPT	No	2013-01-08	DROP	32	ART only	15-49	>349	No	Female	385.384	I or II
582	582	2008-11-14	0	No	8888-08-08		No		No IPT		No	2011-10-12		35	No IPT No ART	15-49	<100	Yes	Male	51	III or IV
583	583	2008-11-17	0	Yes	2009-05-07		No		No IPT	No IPT	No	2010-12-09	TO	45	ART only	15-49	100-199	Yes	Male	175	I or II
584	584	2008-11-18	0	No	8888-08-08		No		No IPT		No	2008-11-18		30	No IPT No ART	15-49	>349	No	Female	728.534	III or IV
585	585	2008-11-19	0	Yes	2011-04-21		No		No IPT	No IPT	No	2013-03-10	Active	30	ART only	15-49	200-349	Yes	Female	252	III or IV
586	586	2008-11-20	0	Yes	2008-11-28		No		No IPT	No IPT	No	2009-01-30	DEAD	33	ART only	15-49	>349	No	Male	502.292	III or IV
587	587	2008-11-20	0	Yes	2009-01-30	2011-10-24	No		No IPT	No IPT	Yes	2012-06-07	DEAD	35	ART only	15-49	100-199	Yes	Female	184	I or II
588	588	2008-11-20	0	Yes	2009-08-12		No		No IPT	No IPT	No	2013-02-21	Active	40	ART only	15-49	100-199	Yes	Male	137	III or IV
589	589	2008-11-25	0	Yes	2008-12-17		No		No IPT	No IPT	No	2009-01-13	DEAD	52	ART only	>49	200-349	Yes	Male	238	III or IV
590	590	2008-11-25	0	No	8888-08-08		No		No IPT		No	2008-11-25		25	No IPT No ART	15-49	>349	No	Female	765.483	III or IV
591	591	2008-11-26	0	Yes	2009-02-26		No		No IPT	No IPT	No	2013-03-02	Active	25	ART only	15-49	100-199	Yes	Female	148	I or II
592	592	2008-11-26	0	Yes	2008-12-26		Yes	2011-09-30	IPT non-completion	After ART initiation	No	2013-03-30	Active	11	IPT after ART	<15	<100	Yes	Male	15	I or II
593	593	2008-11-26	0	No	8888-08-08		Yes	2012-02-24	IPT non-completion		No	2012-08-23		25	IPT only	15-49	>349	No	Female	662	III or IV
594	594	2008-11-26	0	Yes	2009-03-31		Yes	2009-06-25	IPT non-completion	After ART initiation	No	2013-03-28	Active	25	IPT after ART	15-49	100-199	Yes	Female	179	I or II
595	595	2008-11-26	0	Yes	2009-06-18		Yes	2010-05-13	IPT non-completion	After ART initiation	No	2013-02-16	Active	22	IPT after ART	15-49	200-349	Yes	Female	233	I or II
596	596	2008-11-27	0	No	8888-08-08		Yes	2009-12-29	IPT non-completion		No	2010-08-18		19	IPT only	15-49	>349	No	Female	1012	I or II
597	597	2008-12-02	0	Yes	2008-12-23		No		No IPT	No IPT	No	2010-05-08	TO	31	ART only	15-49	100-199	No	Male	161.511	III or IV
598	598	2008-12-01	0	Yes	2009-05-22		Yes	2009-05-22	IPT non-completion	After ART initiation	No	2013-03-09	Active	35	IPT & ART simultaneously	15-49	<100	Yes	Male	63	I or II
599	599	2008-12-01	0	Yes	2008-12-15		No		No IPT	No IPT	No	2013-03-09	Active	30	ART only	15-49	<100	Yes	Female	24	I or II
600	600	2008-12-02	0	Yes	2008-12-18		Yes	2011-09-15	IPT non-completion	After ART initiation	No	2013-02-14	Active	25	IPT after ART	15-49	200-349	Yes	Female	283	III or IV
601	601	2008-12-04	0	No	8888-08-08		No		No IPT		No	2008-12-04		65	No IPT No ART	>49	>349	No	Female	409.089	I or II
602	602	2008-12-04	0	No	8888-08-08		No		No IPT		No	2008-12-04		27	No IPT No ART	15-49	>349	No	Female	578.526	I or II
603	603	2008-12-04	0	No	8888-08-08		No		No IPT		No	2008-12-04		9	No IPT No ART	<15	200-349	No	Male	265.488	III or IV
604	604	2008-12-04	0	No	8888-08-08		No		No IPT		No	2008-12-04		45	No IPT No ART	15-49	>349	No	Female	590.222	I or II
605	605	2008-12-05	0	Yes	2008-12-15		No		No IPT	No IPT	No	2012-02-09	TO	20	ART only	15-49	<100	Yes	Female	44	III or IV
606	606	2008-12-04	0	Yes	2008-12-12		No		No IPT	No IPT	No	2013-02-20	Active	55	ART only	>49	200-349	Yes	Female	211	III or IV
607	607	2008-12-05	0	No	8888-08-08		No		No IPT		No	2008-12-05		29	No IPT No ART	15-49	>349	No	Male	468.256	I or II
608	608	2008-12-05	0	No	8888-08-08		No		No IPT		No	2008-12-05		26	No IPT No ART	15-49	>349	No	Female	610.042	I or II
609	609	2008-12-05	0	No	8888-08-08		No		No IPT		No	2008-12-05		12	No IPT No ART	<15	>349	No	Male	721.386	III or IV
610	610	2008-12-05	0	No	8888-08-08		No		No IPT		No	2008-12-05		35	No IPT No ART	15-49	>349	No	Male	570.018	III or IV
611	611	2008-12-09	0	Yes	2008-12-12		No		No IPT	No IPT	No	2009-01-11	TO	23	ART only	15-49	>349	Yes	Female	350	III or IV
612	612	2008-12-09	0	No	8888-08-08		No		No IPT		No	2008-12-09		27	No IPT No ART	15-49	>349	No	Female	555.748	I or II
613	613	2008-12-09	0	Yes	2008-12-12		No		No IPT	No IPT	No	2009-01-11	TO	38	ART only	15-49	100-199	Yes	Male	133	III or IV
614	614	2008-12-11	0	Yes	2008-12-12		No		No IPT	No IPT	No	2009-05-08	DROP	26	ART only	15-49	100-199	Yes	Male	141	I or II
615	615	2008-12-11	0	Yes	2008-12-15		Yes	2009-06-23	IPT non-completion	After ART initiation	No	2013-02-27	Active	55	IPT after ART	>49	<100	Yes	Male	86	III or IV
616	616	2008-12-12	0	Yes	2008-12-17		No		No IPT	No IPT	No	2009-01-13	TO	38	ART only	15-49	200-349	Yes	Male	300	III or IV
617	617	2008-12-12	0	Yes	2008-12-17		No		No IPT	No IPT	No	2010-02-25	DEAD	35	ART only	15-49	200-349	Yes	Male	250	III or IV
618	618	2008-12-11	0	Yes	2008-12-17	2009-05-27	No		No IPT	No IPT	Yes	2013-03-09	Active	30	ART only	15-49	<100	Yes	Male	43	III or IV
619	619	2008-12-15	0	Yes	2009-01-20		Yes	2010-06-30	IPT non-completion	After ART initiation	No	2013-02-20	Active	25	IPT after ART	15-49	200-349	Yes	Male	266	I or II
620	620	2008-12-15	0	Yes	2008-12-17		No		No IPT	No IPT	No	2013-03-01	Active	30	ART only	15-49	100-199	Yes	Female	133	I or II
621	621	2008-12-15	0	No	8888-08-08		Yes	2010-01-12	IPT non-completion		No	2012-11-05		5	IPT only	<15	>349	No	Male	1212	I or II
622	622	2008-12-15	0	Yes	2008-12-18		Yes	2010-06-11	IPT non-completion	After ART initiation	No	2013-03-07	Active	5	IPT after ART	<15	100-199	No	Male	100	I or II
623	623	2008-12-15	0	Yes	2008-12-18		Yes	2010-02-10	IPT completion	After ART initiation	No	2013-03-07	Active	30	IPT after ART	15-49	100-199	Yes	Female	167	I or II
624	624	2008-12-15	0	No	8888-08-08		No		No IPT		No	2008-12-15		30	No IPT No ART	15-49	>349	No	Female	540.513	I or II
625	625	2008-12-16	0	Yes	2008-12-16		Yes	2010-05-17	IPT non-completion	After ART initiation	No	2011-10-11	DROP	35	IPT after ART	15-49	100-199	Yes	Male	173	III or IV
626	626	2008-12-16	0	Yes	2008-12-16		Yes	2010-07-18	IPT completion	After ART initiation	No	2013-04-05	Active	35	IPT after ART	15-49	200-349	Yes	Female	300	III or IV
627	627	2008-12-16	0	Yes	2008-12-18		No		No IPT	No IPT	No	2009-04-18	TO	35	ART only	15-49	200-349	No	Male	300	III or IV
628	628	2008-12-18	0	No	8888-08-08		No		No IPT		No	2012-08-10		22	No IPT No ART	15-49	>349	No	Female	401	I or II
629	629	2008-12-19	0	Yes	2009-10-08		Yes	2009-05-15	IPT non-completion	Before ART initiation	No	2013-02-17	Active	30	IPT before ART	15-49	200-349	Yes	Female	258	I or II
630	630	2008-12-22	0	Yes	2010-05-18		Yes	2011-09-30	IPT non-completion	After ART initiation	No	2013-03-08	Active	35	IPT after ART	15-49	<100	Yes	Male	44	I or II
631	631	2008-12-24	0	Yes	2009-07-02	2009-02-20	No		No IPT	No IPT	Yes	2011-07-21	TO	12	ART only	<15	200-349	Yes	Male	317	III or IV
632	632	2008-12-24	0	No	8888-08-08		No		No IPT		No	2008-12-24		40	No IPT No ART	15-49	>349	Yes	Female	373.971	III or IV
633	633	2008-12-25	0	Yes	2009-01-30		Yes	2009-06-10	IPT non-completion	After ART initiation	No	2013-02-14	Active	39	IPT after ART	15-49	100-199	Yes	Female	184	I or II
634	634	2008-12-25	0	Yes	2009-07-02		Yes	2009-04-01	IPT completion	Before ART initiation	No	2013-03-16	Active	36	IPT before ART	15-49	200-349	Yes	Male	269	I or II
635	635	2008-12-25	0	Yes	2009-03-12		No		No IPT	No IPT	No	2013-03-09	Active	25	ART only	15-49	<100	No	Male	77	I or II
636	636	2008-12-25	0	Yes	2009-02-12		No		No IPT	No IPT	No	2013-03-30	Active	30	ART only	15-49	>349	Yes	Female	368	III or IV
637	637	2008-12-26	0	No	8888-08-08		No		No IPT		No	2009-07-01		40	No IPT No ART	15-49	200-349	Yes	Male	209	I or II
638	638	2008-12-26	0	No	8888-08-08		No		No IPT		No	2008-12-26		30	No IPT No ART	15-49	>349	No	Female	412.984	I or II
639	639	2008-12-29	0	Yes	2009-02-04		No		No IPT	No IPT	No	2013-03-30	Active	35	ART only	15-49	200-349	Yes	Male	314	III or IV
640	640	2008-12-29	0	No	8888-08-08		No		No IPT		No	2009-01-06		25	No IPT No ART	15-49	>349	No	Female	490.511	I or II
641	641	2008-12-29	0	No	8888-08-08		No		No IPT		No	2008-12-30		27	No IPT No ART	15-49	>349	No	Female	688.86	I or II
642	642	2008-12-30	0	Yes	2011-07-25		No		No IPT	No IPT	No	2013-03-09	Active	32	ART only	15-49	<100	Yes	Female	52	I or II
643	643	2008-12-30	0	No	8888-08-08		No		No IPT		No	2008-12-30		17	No IPT No ART	15-49	>349	No	Male	507.778	I or II
644	644	2008-12-30	0	No	8888-08-08		No		No IPT		No	2008-12-30		35	No IPT No ART	15-49	>349	No	Male	440.745	I or II
645	645	2008-12-30	0	Yes	2009-05-26		Yes	2009-02-24	IPT completion	Before ART initiation	No	2013-03-09	Active	27	IPT before ART	15-49	>349	Yes	Female	512	I or II
646	646	2009-01-02	0	No	8888-08-08		No		No IPT		No	2009-01-02		25	No IPT No ART	15-49	>349	No	Male	436.329	I or II
647	647	2009-01-02	0	No	8888-08-08		No		No IPT		No	2009-01-05		4	No IPT No ART	<15	>349	Yes	Male	362.743	III or IV
648	648	2009-01-05	0	Yes	2009-01-23		No		No IPT	No IPT	No	2009-11-09	DROP	30	ART only	15-49	100-199	Yes	Female	181	I or II
649	649	2009-01-05	0	No	8888-08-08		Yes	2010-02-02	IPT non-completion		No	2012-05-03		35	IPT only	15-49	200-349	Yes	Female	337	I or II
650	650	2009-01-05	0	No	8888-08-08		Yes	2012-11-01	IPT non-completion		No	2013-02-05		35	IPT only	15-49	>349	No	Male	868	I or II
651	651	2009-01-12	0	No	8888-08-08		No		No IPT		No	2012-02-13		22	No IPT No ART	15-49	>349	Yes	Female	366	I or II
652	652	2009-01-12	0	Yes	2009-01-28		Yes	2009-06-22	IPT non-completion	After ART initiation	No	2013-04-01	Active	19	IPT after ART	15-49	200-349	Yes	Male	203	III or IV
653	653	2009-01-12	0	Yes	2009-01-23		Yes	2009-05-27	IPT non-completion	After ART initiation	No	2013-03-09	Active	40	IPT after ART	15-49	<100	Yes	Female	45	I or II
654	654	2009-01-12	0	No	8888-08-08		No		No IPT		No	2009-01-16		44	No IPT No ART	15-49	>349	No	Male	432.403	I or II
655	655	2009-01-13	0	Yes	2009-06-04		Yes	2009-06-04	IPT non-completion	After ART initiation	No	2013-03-21	Active	35	IPT & ART simultaneously	15-49	200-349	Yes	Female	256	I or II
656	656	2009-01-13	0	Yes	2009-02-04		Yes	2010-04-19	IPT completion	After ART initiation	No	2011-03-21	TO	42	IPT after ART	15-49	200-349	Yes	Male	224	III or IV
657	657	2009-01-15	0	Yes	2009-06-04		Yes	2009-06-04	IPT non-completion	After ART initiation	No	2013-03-10	Active	25	IPT & ART simultaneously	15-49	>349	No	Female	553	I or II
658	658	2009-01-15	0	No	8888-08-08		Yes	2009-11-17	IPT non-completion		No	2013-02-07		30	IPT only	15-49	>349	No	Female	513	I or II
659	659	2009-01-15	0	Yes	2012-10-03		No		No IPT	No IPT	No	2012-11-07	DEAD	42	ART only	15-49	100-199	No	Male	180	I or II
660	660	2009-01-16	0	Yes	2009-02-16		Yes	2009-06-01	IPT non-completion	After ART initiation	No	2013-03-30	Active	25	IPT after ART	15-49	100-199	Yes	Female	123	I or II
661	661	2009-01-16	0	No	8888-08-08		No		No IPT		No	2009-01-16		28	No IPT No ART	15-49	>349	No	Female	425.938	I or II
662	662	2009-01-20	0	Yes	2009-02-16		No		No IPT	No IPT	No	2009-09-05	DROP	29	ART only	15-49	100-199	Yes	Male	162	III or IV
663	663	2009-01-20	0	Yes	2009-07-09		Yes	2009-06-12	IPT non-completion	Before ART initiation	No	2011-02-07	TO	50	IPT before ART	>49	200-349	Yes	Male	320	I or II
664	664	2009-01-21	0	No	8888-08-08		No		No IPT		No	2012-02-20		28	No IPT No ART	15-49	>349	No	Female	618	I or II
665	665	2009-01-21	0	Yes	2009-02-02		Yes	2010-06-29	IPT completion	After ART initiation	No	2013-03-31	Active	30	IPT after ART	15-49	<100	Yes	Female	26	III or IV
666	666	2009-01-21	0	No	8888-08-08		No		No IPT		No	2009-01-21		30	No IPT No ART	15-49	>349	No	Female	501.26	I or II
667	667	2009-01-22	0	No	8888-08-08		No		No IPT		No	2012-02-13		30	No IPT No ART	15-49	200-349	Yes	Female	244	I or II
668	668	2009-01-21	0	No	8888-08-08		No		No IPT		No	2009-01-22		50	No IPT No ART	>49	100-199	No	Female	159.391	III or IV
669	669	2009-01-22	0	No	8888-08-08		No		No IPT		No	2009-01-22		25	No IPT No ART	15-49	>349	No	Female	538.567	I or II
670	670	2009-01-22	0	Yes	2009-02-02		Yes	2009-07-31	IPT non-completion	After ART initiation	No	2013-04-21	Active	44	IPT after ART	15-49	<100	Yes	Male	34	III or IV
671	671	2009-01-22	0	Yes	2009-01-30		No		No IPT	No IPT	No	2013-04-21	Active	36	ART only	15-49	<100	Yes	Female	91	III or IV
672	672	2009-01-26	0	No	8888-08-08		No		No IPT		No	2009-01-26		24	No IPT No ART	15-49	>349	No	Male	397.673	I or II
673	673	2009-01-26	0	No	8888-08-08		No		No IPT		No	2009-01-26		23	No IPT No ART	15-49	>349	Yes	Female	477.378	III or IV
674	674	2009-01-26	0	Yes	2010-06-04	2010-01-15	Yes	2010-06-24	IPT non-completion	After ART initiation	Yes	2012-08-22	DEAD	25	IPT after ART	15-49	100-199	Yes	Female	172	III or IV
675	675	2009-01-26	0	No	8888-08-08		No		No IPT		No	2009-01-26		35	No IPT No ART	15-49	>349	Yes	Male	550.334	III or IV
676	676	2009-01-27	0	Yes	2009-10-01		No		No IPT	No IPT	No	2013-03-28	Active	48	ART only	15-49	200-349	Yes	Male	278	I or II
677	677	2009-01-27	0	Yes	2009-02-09		Yes	2009-06-22	IPT non-completion	After ART initiation	No	2010-01-08	DROP	25	IPT after ART	15-49	200-349	Yes	Male	305	III or IV
678	678	2009-01-27	0	Yes	2009-07-01	2010-04-23	No		No IPT	No IPT	Yes	2013-02-14	Active	23	ART only	15-49	200-349	Yes	Male	318	I or II
679	679	2009-01-28	0	No	8888-08-08	2009-05-20	No		No IPT		Yes	2009-06-01		25	No IPT No ART	15-49	>349	No	Female	922.966	I or II
680	680	2009-01-29	0	Yes	2010-07-22	2010-05-19	No		No IPT	No IPT	Yes	2013-04-08	Active	37	ART only	15-49	200-349	Yes	Male	331	III or IV
681	681	2009-01-29	0	Yes	2009-07-06	2009-05-20	No		No IPT	No IPT	Yes	2011-05-08	DEAD	40	ART only	15-49	100-199	Yes	Male	148	III or IV
682	682	2009-01-30	0	Yes	2009-02-11		No		No IPT	No IPT	No	2009-06-01	DEAD	20	ART only	15-49	100-199	Yes	Female	165	III or IV
683	683	2009-01-30	0	No	8888-08-08		No		No IPT		No	2009-01-30		21	No IPT No ART	15-49	>349	Yes	Female	354.514	III or IV
684	684	2009-02-02	0	No	8888-08-08		No		No IPT		No	2011-05-24		2	No IPT No ART	<15	>349	No	Female	897.185	I or II
685	685	2009-02-02	0	No	8888-08-08		No		No IPT		No	2009-02-02		17	No IPT No ART	15-49	>349	No	Female	363.725	I or II
686	686	2009-02-02	0	No	8888-08-08		No		No IPT		No	2009-02-02		27	No IPT No ART	15-49	200-349	No	Female	297.476	I or II
687	687	2009-02-03	0	Yes	2009-02-11		Yes	2009-07-07	IPT non-completion	After ART initiation	No	2011-06-08	TO	42	IPT after ART	15-49	200-349	Yes	Male	226	III or IV
688	688	2009-02-05	0	Yes	2009-02-12		Yes	2011-05-23	IPT non-completion	After ART initiation	No	2013-04-22	Active	32	IPT after ART	15-49	100-199	Yes	Female	164	I or II
689	689	2009-02-06	0	No	8888-08-08		No		No IPT		No	2009-02-06		40	No IPT No ART	15-49	>349	No	Female	428.548	I or II
690	690	2009-02-09	0	Yes	2009-07-08		Yes	2009-05-11	IPT non-completion	Before ART initiation	No	2013-03-01	Active	62	IPT before ART	>49	200-349	Yes	Male	249	I or II
691	691	2009-02-09	0	Yes	2009-08-13		No		No IPT	No IPT	No	2010-01-08	DROP	40	ART only	15-49	100-199	No	Male	127	I or II
692	692	2009-02-09	0	No	8888-08-08		No		No IPT		No	2009-02-09		22	No IPT No ART	15-49	>349	No	Male	500.008	I or II
693	693	2009-02-10	0	Yes	2009-03-03		Yes	2010-12-22	IPT non-completion	After ART initiation	No	2013-03-03	Active	35	IPT after ART	15-49	100-199	Yes	Female	187	I or II
694	694	2009-02-11	0	Yes	2009-02-23		Yes	2009-07-30	IPT completion	After ART initiation	No	2013-03-04	Active	29	IPT after ART	15-49	100-199	Yes	Female	171	I or II
695	695	2009-02-11	0	No	8888-08-08		No		No IPT		No	2009-02-12		33	No IPT No ART	15-49	200-349	Yes	Male	281	III or IV
696	696	2009-02-12	0	No	8888-08-08		No		No IPT		No	2011-06-16		23	No IPT No ART	15-49	200-349	No	Female	249	I or II
697	697	2009-02-12	0	Yes	2009-03-03		No		No IPT	No IPT	No	2011-11-10	DROP	30	ART only	15-49	100-199	Yes	Female	197	I or II
698	698	2009-02-16	0	Yes	2009-02-23		Yes	2010-06-21	IPT non-completion	After ART initiation	No	2013-03-23	Active	45	IPT after ART	15-49	<100	Yes	Female	74	III or IV
699	699	2009-02-17	0	Yes	2009-04-06		No		No IPT	No IPT	No	2010-05-08	DROP	42	ART only	15-49	100-199	Yes	Male	178	III or IV
700	700	2009-02-18	0	No	8888-08-08		Yes	2009-02-18	IPT non-completion		No	2009-02-18		38	IPT only	15-49	>349	No	Male	599.91	I or II
701	701	2009-02-18	0	Yes	2009-05-26		Yes	2009-07-03	IPT non-completion	After ART initiation	No	2013-03-28	Active	52	IPT after ART	>49	200-349	Yes	Male	272	I or II
702	702	2009-02-18	0	No	8888-08-08		Yes	2010-12-21	IPT non-completion		No	2010-12-21		22	IPT only	15-49	>349	No	Female	672	I or II
703	703	2009-02-16	0	Yes	2009-11-03		Yes	2009-11-16	IPT non-completion	After ART initiation	No	2013-03-09	Active	35	IPT & ART simultaneously	15-49	200-349	Yes	Male	303	I or II
704	704	2009-02-20	0	Yes	2009-03-11		No		No IPT	No IPT	No	2009-06-08	DEAD	46	ART only	15-49	<100	Yes	Female	46	III or IV
705	705	2009-02-23	0	No	8888-08-08		No		No IPT		No	2012-09-12		22	No IPT No ART	15-49	>349	Yes	Female	482	I or II
706	706	2009-02-23	0	No	8888-08-08		No		No IPT		No	2009-02-23		21	No IPT No ART	15-49	>349	No	Female	631.967	I or II
707	707	2009-02-25	0	Yes	2009-03-03		Yes	2010-06-24	IPT non-completion	After ART initiation	No	2013-03-17	Active	60	IPT after ART	>49	100-199	Yes	Female	188	III or IV
708	708	2009-02-26	0	Yes	2009-06-02		Yes	2009-06-02	IPT non-completion	After ART initiation	No	2009-09-05	TO	30	IPT & ART simultaneously	15-49	>349	No	Female	576	I or II
709	709	2009-02-27	0	Yes	2009-08-01		Yes	2009-05-20	IPT completion	Before ART initiation	No	2013-03-24	Active	26	IPT before ART	15-49	>349	Yes	Female	357	I or II
710	710	2009-02-27	0	Yes	2009-10-08		Yes	2009-08-07	IPT non-completion	Before ART initiation	No	2013-03-17	Active	49	IPT before ART	15-49	200-349	Yes	Male	301	I or II
711	711	2009-03-03	0	Yes	2009-03-11		No		No IPT	No IPT	No	2013-03-17	Active	30	ART only	15-49	100-199	Yes	Female	150	I or II
712	712	2009-03-03	0	Yes	2009-03-04		Yes	2009-06-26	IPT non-completion	After ART initiation	No	2013-04-02	Active	29	IPT after ART	15-49	100-199	Yes	Female	181	I or II
713	713	2009-03-03	0	No	8888-08-08		No		No IPT		No	2009-03-05		28	No IPT No ART	15-49	<100	No	Male	64	I or II
714	714	2009-03-04	0	Yes	2009-03-12		No		No IPT	No IPT	No	2009-04-09	TO	45	ART only	15-49	100-199	Yes	Male	175	III or IV
715	715	2009-03-04	0	Yes	2009-03-18		No		No IPT	No IPT	No	2013-01-13	TO	33	ART only	15-49	100-199	No	Female	120	I or II
716	716	2009-03-06	0	No	8888-08-08		No		No IPT		No	2011-07-21		4	No IPT No ART	<15	>349	Yes	Male	898	I or II
717	717	2009-03-06	0	No	8888-08-08		No		No IPT		No	2009-03-06		25	No IPT No ART	15-49	200-349	No	Female	332.181	I or II
718	718	2009-03-06	0	Yes	2009-04-21		Yes	2009-05-20	IPT non-completion	After ART initiation	No	2009-08-16	TO	25	IPT after ART	15-49	<100	Yes	Female	30	III or IV
719	719	2009-03-11	0	Yes	2009-03-12		No		No IPT	No IPT	No	2013-03-17	Active	38	ART only	15-49	100-199	Yes	Female	172	I or II
720	720	2009-03-11	0	Yes	2009-04-01		No		No IPT	No IPT	No	2013-03-09	DROP	32	ART only	15-49	100-199	Yes	Female	182	III or IV
721	721	2009-03-11	0	Yes	2009-03-12		Yes	2009-06-09	IPT non-completion	After ART initiation	No	2011-08-05	DEAD	55	IPT after ART	>49	<100	No	Female	44	III or IV
722	722	2009-03-11	0	No	8888-08-08		No		No IPT		No	2009-07-09		23	No IPT No ART	15-49	200-349	No	Female	297	I or II
723	723	2009-03-11	0	No	8888-08-08		No		No IPT		No	2009-11-29		30	No IPT No ART	15-49	>349	Yes	Male	356	I or II
724	724	2009-03-12	0	Yes	2010-09-20		No		No IPT	No IPT	No	2010-12-10	TO	23	ART only	15-49	200-349	Yes	Male	315	I or II
725	725	2009-03-12	0	Yes	2009-03-13		No		No IPT	No IPT	No	2013-03-15	Active	32	ART only	15-49	<100	Yes	Male	84	I or II
726	726	2009-03-12	0	No	8888-08-08		Yes	2009-05-21	IPT non-completion		No	2012-08-09		4	IPT only	<15	>349	No	Male	357	I or II
727	727	2009-03-12	0	Yes	2009-04-22		Yes	2009-06-09	IPT completion	After ART initiation	No	2013-04-02	Active	39	IPT after ART	15-49	200-349	Yes	Female	296	I or II
728	728	2009-03-12	0	No	8888-08-08		No		No IPT		No	2009-03-12		28	No IPT No ART	15-49	>349	No	Female	823.167	I or II
729	729	2009-03-13	0	Yes	2009-03-18		Yes	2010-05-14	IPT completion	After ART initiation	No	2013-04-05	Active	40	IPT after ART	15-49	100-199	Yes	Female	120	I or II
730	730	2009-03-13	0	No	8888-08-08		No		No IPT		No	2009-03-18		28	No IPT No ART	15-49	>349	No	Female	807.96	I or II
731	731	2009-03-13	0	No	8888-08-08		No		No IPT		No	2009-03-13		27	No IPT No ART	15-49	<100	No	Female	21.8856	I or II
732	732	2009-03-16	0	Yes	2009-04-02		No		No IPT	No IPT	No	2013-04-03	Active	29	ART only	15-49	100-199	Yes	Female	119	III or IV
733	733	2009-03-17	0	Yes	2009-04-06		No		No IPT	No IPT	No	2013-03-09	Active	38	ART only	15-49	200-349	Yes	Female	262	I or II
734	734	2009-03-18	0	No	8888-08-08		No		No IPT		No	2009-03-18		28	No IPT No ART	15-49	<100	No	Female	58	III or IV
735	735	2009-03-19	0	Yes	2009-04-10		Yes	2009-06-05	IPT non-completion	After ART initiation	No	2013-03-24	Active	33	IPT after ART	15-49	<100	Yes	Female	54	III or IV
736	736	2009-03-20	0	No	8888-08-08		Yes	2011-07-06	IPT non-completion		No	2013-02-06		25	IPT only	15-49	>349	No	Female	593	I or II
737	737	2009-03-23	0	Yes	2009-04-10		Yes	2010-07-05	IPT non-completion	After ART initiation	No	2012-12-02	TO	40	IPT after ART	15-49	200-349	Yes	Female	252	I or II
738	738	2009-03-23	0	No	8888-08-08		No		No IPT		No	2009-06-11		19	No IPT No ART	15-49	>349	No	Female	393	I or II
739	739	2009-03-23	0	No	8888-08-08	2009-04-28	No		No IPT		Yes	2012-07-10		50	No IPT No ART	>49	>349	Yes	Male	561	I or II
740	740	2009-03-24	0	Yes	2009-03-31		No		No IPT	No IPT	No	2009-09-05	DROP	32	ART only	15-49	<100	Yes	Male	21	III or IV
741	741	2009-03-24	0	Yes	2009-04-08		Yes	2010-03-01	IPT non-completion	After ART initiation	No	2013-04-04	Active	35	IPT after ART	15-49	<100	Yes	Female	70	III or IV
742	742	2009-03-24	0	Yes	2009-05-06		No		No IPT	No IPT	No	2011-10-28	DEAD	30	ART only	15-49	200-349	Yes	Male	215	I or II
743	743	2009-03-25	0	Yes	2009-06-17		Yes	2009-04-20	IPT non-completion	Before ART initiation	No	2013-03-22	Active	35	IPT before ART	15-49	200-349	Yes	Female	278	I or II
744	744	2009-03-26	0	No	8888-08-08		No		No IPT		No	2009-03-26		30	No IPT No ART	15-49	>349	No	Male	487.945	I or II
745	745	2009-03-26	0	Yes	2009-04-28		No		No IPT	No IPT	No	2013-03-09	Active	45	ART only	15-49	100-199	Yes	Female	159	I or II
746	746	2009-03-30	0	Yes	2009-06-15	2009-07-15	No		No IPT	No IPT	Yes	2013-03-24	Active	35	ART only	15-49	100-199	Yes	Female	117	III or IV
747	747	2009-03-31	0	Yes	2009-06-22	2009-06-22	No		No IPT	No IPT	Yes	2012-11-09	DROP	28	ART only	15-49	<100	Yes	Female	76	III or IV
748	748	2009-03-31	0	No	8888-08-08		No		No IPT		No	2009-06-15		23	No IPT No ART	15-49	>349	No	Female	747	I or II
749	749	2009-03-31	0	Yes	2010-03-11		Yes	2009-04-03	IPT non-completion	Before ART initiation	No	2013-03-08	Active	22	IPT before ART	15-49	200-349	Yes	Female	317	I or II
750	750	2009-04-01	0	No	8888-08-08		No		No IPT		No	2009-04-02		37	No IPT No ART	15-49	>349	No	Female	365	III or IV
751	751	2009-04-03	0	No	8888-08-08		No		No IPT		No	2009-12-24		35	No IPT No ART	15-49	200-349	No	Female	341	I or II
752	752	2009-04-03	0	Yes	2009-04-16		No		No IPT	No IPT	No	2009-06-24	TO	25	ART only	15-49	<100	Yes	Female	44	III or IV
753	753	2009-04-06	0	Yes	2009-06-22	2010-07-12	No		No IPT	No IPT	Yes	2013-03-30	Active	50	ART only	>49	200-349	Yes	Female	224	I or II
754	754	2009-04-06	0	Yes	2009-04-08		No		No IPT	No IPT	No	2011-04-24	TO	35	ART only	15-49	<100	Yes	Male	7	III or IV
755	755	2009-04-06	0	No	8888-08-08		No		No IPT		No	2009-04-21		28	No IPT No ART	15-49	>349	Yes	Female	457.898	I or II
756	756	2009-04-06	0	Yes	2009-04-22		No		No IPT	No IPT	No	2011-01-08	TO	45	ART only	15-49	<100	Yes	Female	97	III or IV
757	757	2009-04-06	0	No	8888-08-08		No		No IPT		No	2009-04-07		40	No IPT No ART	15-49	200-349	Yes	Male	247.513	I or II
758	758	2009-04-06	0	No	8888-08-08		No		No IPT		No	2009-04-06		9	No IPT No ART	<15	>349	No	Female	442	I or II
759	759	2009-04-08	0	No	8888-08-08		Yes	2012-01-06	IPT non-completion		No	2012-06-04		19	IPT only	15-49	>349	No	Female	799	I or II
760	760	2009-04-08	0	No	8888-08-08		Yes	2009-10-21	IPT non-completion		No	2013-01-29		20	IPT only	15-49	>349	No	Female	456	I or II
761	761	2009-04-08	0	Yes	2009-04-21		Yes	2009-09-16	IPT non-completion	After ART initiation	No	2013-03-23	Active	44	IPT after ART	15-49	<100	Yes	Male	71	I or II
762	762	2009-04-08	0	Yes	2009-04-22		Yes	2009-05-26	IPT non-completion	After ART initiation	No	2009-08-06	TO	36	IPT after ART	15-49	100-199	Yes	Female	188	I or II
763	763	2009-04-08	0	Yes	2009-06-09		No		No IPT	No IPT	No	2009-08-06	TO	2.02	ART only	<15	<100	Yes	Male	44.0602	III or IV
764	764	2009-04-09	0	No	8888-08-08		No		No IPT		No	2009-08-18		30	No IPT No ART	15-49	200-349	No	Female	309	I or II
765	765	2009-04-13	0	Yes	2009-05-18		Yes	2009-04-30	IPT non-completion	Before ART initiation	No	2013-03-02	Active	22	IPT before ART	15-49	200-349	Yes	Female	243	I or II
766	766	2009-04-14	0	No	8888-08-08		Yes	2009-04-15	IPT non-completion		No	2009-04-15		26	IPT only	15-49	>349	Yes	Female	541	I or II
767	767	2009-04-13	0	No	8888-08-08		No		No IPT		No	2013-02-14		35	No IPT No ART	15-49	>349	No	Female	874	III or IV
768	768	2009-04-14	0	No	8888-08-08		No		No IPT		No	2009-04-14		28	No IPT No ART	15-49	>349	No	Female	827.626	I or II
769	769	2009-04-15	0	No	8888-08-08		No		No IPT		No	2009-06-19		33	No IPT No ART	15-49	>349	No	Male	588.928	I or II
770	770	2009-04-20	0	No	8888-08-08		No		No IPT		No	2010-12-21		29	No IPT No ART	15-49	>349	No	Male	408	III or IV
771	771	2009-04-21	0	Yes	2009-07-22		Yes	2009-07-20	IPT non-completion	Before ART initiation	No	2010-01-08	DROP	16	IPT & ART simultaneously	15-49	200-349	Yes	Female	324	I or II
772	772	2009-04-22	0	Yes	2009-05-07		No		No IPT	No IPT	No	2013-03-09	Active	26	ART only	15-49	100-199	Yes	Male	168	I or II
773	773	2009-04-22	0	Yes	2009-07-22		Yes	2009-05-14	IPT non-completion	Before ART initiation	No	2012-06-07	DROP	25	IPT before ART	15-49	100-199	Yes	Male	129	I or II
774	774	2009-04-23	0	Yes	2010-09-23		Yes	2009-04-28	IPT non-completion	Before ART initiation	No	2013-05-10	Active	30	IPT before ART	15-49	200-349	Yes	Female	328	I or II
775	775	2009-04-24	0	No	8888-08-08	2011-07-01	No		No IPT		Yes	2011-08-10		30	No IPT No ART	15-49	200-349	Yes	Female	202	III or IV
776	776	2009-04-27	0	No	8888-08-08		Yes	2009-12-08	IPT non-completion		No	2011-02-08		12	IPT only	<15	>349	No	Female	654	I or II
777	777	2009-04-27	0	No	8888-08-08		No		No IPT		No	2009-04-27		28	No IPT No ART	15-49	200-349	Yes	Female	271	III or IV
778	778	2009-05-06	0	Yes	2010-06-01		Yes	2009-11-06	IPT completion	Before ART initiation	No	2013-03-23	Active	47	IPT before ART	15-49	200-349	No	Female	232	I or II
779	779	2009-04-29	0	No	8888-08-08		No		No IPT		No	2009-04-29		27	No IPT No ART	15-49	>349	No	Female	888.088	I or II
780	780	2009-04-30	0	No	8888-08-08	2011-04-18	No		No IPT		Yes	2011-04-20		28	No IPT No ART	15-49	<100	Yes	Male	93	III or IV
781	781	2009-05-07	0	No	8888-08-08		No		No IPT		No	2011-12-01		28	No IPT No ART	15-49	>349	No	Male	382	I or II
782	782	2009-05-07	0	Yes	2009-05-15		Yes	2009-05-15	IPT non-completion	After ART initiation	No	2010-05-23	TO	43	IPT & ART simultaneously	15-49	100-199	Yes	Female	122	I or II
783	783	2009-05-11	0	Yes	2009-06-01		Yes	2010-06-30	IPT non-completion	After ART initiation	No	2013-05-03	Active	40	IPT after ART	15-49	<100	Yes	Male	63	III or IV
784	784	2009-05-11	0	Yes	2009-06-03		No		No IPT	No IPT	No	2013-03-31	Active	1.02	ART only	<15	>349	Yes	Female	695	III or IV
785	785	2009-05-12	0	Yes	2009-05-14		Yes	2009-05-14	IPT non-completion	After ART initiation	No	2010-03-08	DEAD	50	IPT & ART simultaneously	>49	100-199	Yes	Male	188	I or II
786	786	2009-05-13	0	No	8888-08-08		Yes	2009-05-19	IPT completion		No	2011-07-21		50	IPT only	>49	200-349	Yes	Female	254	I or II
787	787	2009-05-14	0	No	8888-08-08		No		No IPT		No	2009-05-14		21	No IPT No ART	15-49	>349	No	Female	501	I or II
788	788	2009-05-14	0	Yes	2009-06-17		Yes	2010-03-05	IPT non-completion	After ART initiation	No	2013-04-08	Active	18	IPT after ART	15-49	>349	Yes	Female	359	I or II
789	789	2009-05-19	0	Yes	2009-06-03		Yes	2009-06-03	IPT non-completion	After ART initiation	No	2013-02-13	Active	41	IPT & ART simultaneously	15-49	200-349	Yes	Male	326	III or IV
790	790	2009-05-25	0	Yes	2009-05-27	2009-11-16	No		No IPT	No IPT	Yes	2013-04-19	Active	37	ART only	15-49	<100	Yes	Male	67	I or II
791	791	2009-05-18	0	Yes	2009-07-22		Yes	2010-05-23	IPT non-completion	After ART initiation	No	2013-03-22	Active	25	IPT after ART	15-49	100-199	No	Female	159	I or II
792	792	2009-05-20	0	Yes	2009-07-15		No		No IPT	No IPT	No	2013-02-11	Active	32	ART only	15-49	100-199	Yes	Male	195	I or II
793	793	2009-05-20	0	Yes	2009-05-29		Yes	2009-05-21	IPT non-completion	Before ART initiation	No	2013-02-15	Active	32	IPT & ART simultaneously	15-49	>349	No	Female	352	I or II
794	794	2009-05-21	0	Yes	2009-07-13		Yes	2009-05-21	IPT completion	Before ART initiation	No	2013-03-10	Active	30	IPT before ART	15-49	200-349	Yes	Female	269	I or II
795	795	2009-05-21	0	Yes	2009-06-08		Yes	2009-05-21	IPT non-completion	Before ART initiation	No	2013-03-09	Active	37	IPT before ART	15-49	200-349	Yes	Female	248	I or II
796	796	2009-05-21	0	No	8888-08-08		No		No IPT		No	2009-05-21		24	No IPT No ART	15-49	>349	No	Female	564.884	I or II
797	797	2009-05-25	0	Yes	2010-03-30		Yes	2009-05-27	IPT completion	Before ART initiation	No	2013-02-12	Active	9	IPT before ART	<15	>349	Yes	Male	372.392	I or II
798	798	2009-05-27	0	No	8888-08-08		No		No IPT		No	2009-05-27		43	No IPT No ART	15-49	>349	No	Male	536.191	I or II
799	799	2009-05-29	0	Yes	2009-06-10	2011-06-07	Yes	2010-06-22	IPT non-completion	After ART initiation	Yes	2013-03-09	Active	20	IPT after ART	15-49	100-199	Yes	Female	109	III or IV
800	800	2009-06-01	0	Yes	2009-09-24		Yes	2009-10-08	IPT non-completion	After ART initiation	No	2013-04-29	Active	42	IPT & ART simultaneously	15-49	200-349	Yes	Male	262	I or II
801	801	2009-06-01	0	Yes	2009-06-10		Yes	2011-03-21	IPT non-completion	After ART initiation	No	2013-03-09	Active	22	IPT after ART	15-49	200-349	Yes	Female	201	I or II
802	802	2009-06-01	0	No	8888-08-08		No		No IPT		No	2009-06-01		40	No IPT No ART	15-49	>349	No	Female	680.963	I or II
803	803	2009-06-01	0	No	8888-08-08		Yes	2010-04-03	IPT non-completion		No	2013-02-01		2	IPT only	<15	>349	Yes	Female	1029	I or II
804	804	2009-06-01	0	No	8888-08-08		Yes	2009-06-03	IPT non-completion		No	2009-10-05		15	IPT only	15-49	>349	No	Female	617	I or II
805	805	2009-06-06	0	Yes	2009-07-20	2009-07-20	No		No IPT	No IPT	Yes	2012-05-08	DROP	16	ART only	15-49	<100	Yes	Female	5	III or IV
806	806	2009-06-04	0	Yes	2009-06-09		Yes	2011-03-15	IPT non-completion	After ART initiation	No	2013-02-27	Active	32	IPT after ART	15-49	100-199	Yes	Male	130	I or II
807	807	2009-06-05	0	Yes	2010-07-23		Yes	2009-12-02	IPT completion	Before ART initiation	No	2013-04-13	Active	3	IPT before ART	<15	>349	Yes	Female	423	I or II
808	808	2009-06-05	0	Yes	2009-06-29		Yes	2011-09-15	IPT non-completion	After ART initiation	No	2013-02-15	Active	1.03	IPT after ART	<15	>349	Yes	Male	471	III or IV
809	809	2009-06-05	0	Yes	2009-06-11		Yes	2009-08-20	IPT non-completion	After ART initiation	No	2013-03-09	Active	40	IPT after ART	15-49	<100	Yes	Male	89	III or IV
810	810	2009-06-05	0	Yes	2009-06-09		No		No IPT	No IPT	No	2009-07-18	TO	30	ART only	15-49	<100	Yes	Male	41	III or IV
811	811	2010-08-25	0	Yes	2011-01-24		Yes	2012-02-29	IPT non-completion	After ART initiation	No	2013-02-27	Active	24	IPT after ART	15-49	200-349	Yes	Female	292	III or IV
812	812	2009-06-08	0	Yes	2009-10-23		Yes	2009-10-13	IPT non-completion	Before ART initiation	No	2013-03-09	Active	1.09	IPT & ART simultaneously	<15	>349	Yes	Male	402.156	I or II
813	813	2009-06-08	0	Yes	2011-05-09		Yes	2011-05-02	IPT non-completion	Before ART initiation	No	2013-03-14	Active	30	IPT & ART simultaneously	15-49	100-199	Yes	Female	110	I or II
814	814	2009-06-08	0	No	8888-08-08		No		No IPT		No	2009-06-08		31	No IPT No ART	15-49	>349	Yes	Female	623.96	I or II
815	815	2009-06-09	0	No	8888-08-08		No		No IPT		No	2013-02-13		4.06	No IPT No ART	<15	>349	Yes	Female	547.563	I or II
816	816	2009-06-09	0	No	8888-08-08		No		No IPT		No	2009-06-10		32	No IPT No ART	15-49	>349	Yes	Female	793.391	I or II
817	817	2009-06-10	0	No	8888-08-08		No		No IPT		No	2009-06-10		25	No IPT No ART	15-49	>349	No	Female	552	I or II
818	818	2009-06-09	0	Yes	2009-06-11		No		No IPT	No IPT	No	2011-04-24	TO	26	ART only	15-49	100-199	Yes	Female	165	I or II
819	819	2009-06-12	0	Yes	2009-06-17		No		No IPT	No IPT	No	2012-04-20	TO	25	ART only	15-49	100-199	Yes	Male	119	I or II
820	820	2009-06-16	0	Yes	2012-03-21		Yes	2009-06-17	IPT non-completion	Before ART initiation	No	2013-02-28	Active	40	IPT before ART	15-49	100-199	Yes	Female	184	I or II
821	821	2009-06-16	0	Yes	2009-06-17		No		No IPT	No IPT	No	2009-12-09	DROP	25	ART only	15-49	200-349	No	Female	260	I or II
822	822	2009-06-16	0	Yes	2009-06-22		Yes	2010-07-12	IPT non-completion	After ART initiation	No	2013-03-15	Active	27	IPT after ART	15-49	>349	Yes	Female	375	I or II
823	823	2009-06-17	0	No	8888-08-08		Yes	2010-01-15	IPT non-completion		No	2012-10-24		20	IPT only	15-49	>349	No	Female	679	I or II
824	824	2009-06-17	0	Yes	2009-07-15		No		No IPT	No IPT	No	2012-10-10	DROP	25	ART only	15-49	100-199	No	Female	186	I or II
825	825	2009-06-17	0	No	8888-08-08		No		No IPT		No	2009-08-17		22	No IPT No ART	15-49	200-349	Yes	Male	274	III or IV
826	826	2009-06-17	0	Yes	2009-06-23		Yes	2009-06-23	IPT non-completion	After ART initiation	No	2013-03-29	Active	28	IPT & ART simultaneously	15-49	100-199	Yes	Female	130	III or IV
827	827	2009-06-17	0	No	8888-08-08		No		No IPT		No	2009-06-17		20	No IPT No ART	15-49	>349	No	Female	662.208	I or II
828	828	2009-06-19	0	No	8888-08-08		Yes	2009-07-21	IPT non-completion		No	2009-07-21		35	IPT only	15-49	<100	No	Female	85	I or II
829	829	2009-06-19	0	No	8888-08-08		Yes	2009-06-23	IPT non-completion		No	2011-03-09		16	IPT only	15-49	>349	No	Female	939	I or II
830	830	2009-06-23	0	Yes	2009-07-07		Yes	2009-07-07	IPT non-completion	After ART initiation	No	2009-08-26	DEAD	9	IPT & ART simultaneously	<15	<100	Yes	Male	15	III or IV
831	831	2009-06-26	0	No	8888-08-08		No		No IPT		No	2009-06-26		18	No IPT No ART	15-49	<100	No	Female	13	III or IV
832	832	2009-06-24	0	Yes	2009-07-15		Yes	2009-06-29	IPT non-completion	Before ART initiation	No	2009-11-09	TO	32	IPT before ART	15-49	100-199	Yes	Female	176	III or IV
833	833	2009-06-24	0	No	8888-08-08		No		No IPT		No	2009-06-24		5	No IPT No ART	<15	>349	No	Male	533.967	III or IV
834	834	2009-06-25	0	No	8888-08-08		No		No IPT		No	2009-06-25		25	No IPT No ART	15-49	200-349	No	Female	247	I or II
835	835	2009-06-25	0	Yes	2009-11-26		Yes	2009-11-26	IPT non-completion	After ART initiation	No	2013-03-29	Active	40	IPT & ART simultaneously	15-49	200-349	Yes	Male	272	I or II
836	836	2009-06-29	0	Yes	2009-07-16		Yes	2009-07-02	IPT non-completion	Before ART initiation	No	2013-03-23	Active	23	IPT & ART simultaneously	15-49	200-349	Yes	Female	321	I or II
837	837	2009-07-01	0	Yes	2009-07-16		Yes	2009-07-02	IPT completion	Before ART initiation	No	2013-03-09	Active	50	IPT & ART simultaneously	>49	<100	Yes	Female	21	III or IV
838	838	2009-07-02	0	Yes	2009-08-27		Yes	2009-08-27	IPT non-completion	After ART initiation	No	2013-03-31	Active	35	IPT & ART simultaneously	15-49	200-349	Yes	Female	315	I or II
839	839	2009-07-02	0	Yes	2009-07-23		Yes	2009-10-27	IPT completion	After ART initiation	No	2013-04-08	Active	25	IPT after ART	15-49	100-199	Yes	Female	156	III or IV
840	840	2009-07-02	0	No	8888-08-08		No		No IPT		No	2010-06-23		43	No IPT No ART	15-49	200-349	No	Male	200	I or II
841	841	2009-07-06	0	Yes	2010-03-04		Yes	2009-08-05	IPT non-completion	Before ART initiation	No	2013-03-21	Active	28	IPT before ART	15-49	100-199	Yes	Female	123	I or II
842	842	2009-07-07	0	Yes	2009-07-23		Yes	2009-07-10	IPT completion	Before ART initiation	No	2013-03-03	Active	50	IPT & ART simultaneously	>49	100-199	Yes	Male	180	I or II
843	843	2009-07-07	0	No	8888-08-08		Yes	2009-07-07	IPT non-completion		No	2009-07-07		30	IPT only	15-49	>349	No	Female	746	I or II
844	844	2009-07-07	0	Yes	2009-10-08		Yes	2009-07-09	IPT non-completion	Before ART initiation	No	2013-03-05	Active	18	IPT before ART	15-49	100-199	Yes	Female	198	I or II
845	845	2009-07-08	0	No	8888-08-08		No		No IPT		No	2009-07-08		40	No IPT No ART	15-49	>349	No	Male	573.975	I or II
846	846	2009-07-08	0	Yes	2009-07-10		Yes	2009-07-10	IPT non-completion	After ART initiation	No	2010-02-07	TO	27	IPT & ART simultaneously	15-49	200-349	No	Female	237	I or II
847	847	2009-07-09	0	Yes	2011-03-17		Yes	2011-04-29	IPT non-completion	After ART initiation	No	2013-03-09	Active	20	IPT after ART	15-49	100-199	Yes	Female	125	I or II
848	848	2009-07-13	0	No	8888-08-08		No		No IPT		No	2009-07-13		35	No IPT No ART	15-49	>349	No	Male	687.202	III or IV
849	849	2009-07-13	0	No	8888-08-08		No		No IPT		No	2009-07-16		2	No IPT No ART	<15	>349	Yes	Female	719.45	I or II
850	850	2009-07-13	0	No	8888-08-08		Yes	2009-07-14	IPT non-completion		No	2010-07-13		19	IPT only	15-49	200-349	Yes	Male	294	I or II
851	851	2009-07-14	0	No	8888-08-08		Yes	2009-07-15	IPT non-completion		No	2009-07-15		32	IPT only	15-49	>349	No	Male	365	I or II
852	852	2009-07-14	0	No	8888-08-08	2009-10-11	No		No IPT		Yes	2009-11-02		32	No IPT No ART	15-49	200-349	Yes	Male	327.815	I or II
853	853	2009-07-14	0	No	8888-08-08		No		No IPT		No	2009-08-13		40	No IPT No ART	15-49	100-199	Yes	Male	171	III or IV
854	854	2009-07-16	0	No	8888-08-08		No		No IPT		No	2012-01-24		3	No IPT No ART	<15	>349	Yes	Female	843	I or II
855	855	2009-07-17	0	Yes	2010-08-23	2009-12-09	No		No IPT	No IPT	Yes	2013-05-06	Active	35	ART only	15-49	>349	Yes	Female	408	III or IV
856	856	2009-07-16	0	Yes	2009-07-22		Yes	2009-07-22	IPT non-completion	After ART initiation	No	2009-09-11	TO	25	IPT & ART simultaneously	15-49	<100	No	Female	12	III or IV
857	857	2009-07-21	0	Yes	2009-09-15		Yes	2010-05-24	IPT non-completion	After ART initiation	No	2013-03-09	Active	40	IPT after ART	15-49	<100	Yes	Male	56	III or IV
858	858	2009-07-23	0	Yes	2009-07-27		Yes	2010-08-05	IPT completion	After ART initiation	No	2013-03-09	Active	40	IPT after ART	15-49	<100	No	Male	64	III or IV
859	859	2009-07-23	0	Yes	2009-08-20	2011-02-10	No		No IPT	No IPT	Yes	2012-09-12	TO	25	ART only	15-49	200-349	Yes	Male	207	I or II
860	860	2009-07-24	0	No	8888-08-08		Yes	2010-06-29	IPT completion		No	2012-12-04		27	IPT only	15-49	>349	No	Male	552	I or II
861	861	2009-07-24	0	Yes	2009-08-20		Yes	2009-08-20	IPT non-completion	After ART initiation	No	2013-03-05	Active	22	IPT & ART simultaneously	15-49	200-349	Yes	Female	255	I or II
862	862	2009-07-27	0	Yes	2009-08-03		No		No IPT	No IPT	No	2009-09-05	TO	16	ART only	15-49	100-199	Yes	Female	125	III or IV
863	863	2009-07-27	0	Yes	2009-08-05		Yes	2010-04-19	IPT non-completion	After ART initiation	No	2013-03-31	Active	35	IPT after ART	15-49	100-199	Yes	Female	107	III or IV
864	864	2009-07-28	0	Yes	2009-07-31		No		No IPT	No IPT	No	2013-02-08	Active	37	ART only	15-49	<100	Yes	Female	48	III or IV
865	865	2009-07-30	0	Yes	2011-03-21		No		No IPT	No IPT	No	2011-12-10	TO	30	ART only	15-49	200-349	Yes	Female	241	I or II
866	866	2009-07-30	0	Yes	2012-04-30		Yes	2012-04-30	IPT non-completion	After ART initiation	No	2013-03-24	Active	19	IPT & ART simultaneously	15-49	<100	Yes	Female	70	III or IV
867	867	2009-07-30	0	Yes	2009-08-03		No		No IPT	No IPT	No	2013-02-19	Active	36	ART only	15-49	100-199	Yes	Male	108	III or IV
868	868	2009-07-31	0	Yes	2009-08-11		No		No IPT	No IPT	No	2010-01-09	TO	28	ART only	15-49	200-349	Yes	Male	234	I or II
869	869	2009-07-31	0	Yes	2009-08-13		Yes	2010-07-08	IPT non-completion	After ART initiation	No	2013-03-17	Active	40	IPT after ART	15-49	100-199	Yes	Female	137	III or IV
870	870	2009-07-31	0	Yes	2009-08-20		No		No IPT	No IPT	No	2009-10-07	DEAD	22	ART only	15-49	100-199	Yes	Male	164	III or IV
871	871	2009-08-05	0	Yes	2009-08-13		Yes	2009-08-27	IPT completion	After ART initiation	No	2013-03-09	Active	29	IPT & ART simultaneously	15-49	100-199	Yes	Male	172	III or IV
872	872	2009-08-06	0	Yes	2009-08-11		No		No IPT	No IPT	No	2013-04-28	Active	35	ART only	15-49	100-199	No	Male	187	I or II
873	873	2009-08-07	0	Yes	2009-09-01		Yes	2009-09-01	IPT non-completion	After ART initiation	No	2013-02-20	Active	50	IPT & ART simultaneously	>49	100-199	Yes	Female	139	III or IV
874	874	2009-08-07	0	No	8888-08-08		Yes	2010-10-22	IPT non-completion		No	2010-10-22		29	IPT only	15-49	>349	No	Female	749	I or II
875	875	2009-08-10	0	Yes	2009-08-10		Yes	2010-02-10	IPT completion	After ART initiation	No	2013-03-02	Active	32	IPT after ART	15-49	100-199	Yes	Female	111	I or II
876	876	2009-08-11	0	No	8888-08-08		Yes	2009-08-11	IPT non-completion		No	2009-10-05		28	IPT only	15-49	>349	No	Male	633	I or II
877	877	2009-08-12	0	Yes	2011-08-05		No		No IPT	No IPT	No	2011-08-21	DEAD	25	ART only	15-49	<100	Yes	Female	51	III or IV
878	878	2009-08-12	0	Yes	2009-08-20		Yes	2009-08-20	IPT non-completion	After ART initiation	No	2009-11-09	TO	20	IPT & ART simultaneously	15-49	200-349	Yes	Female	270	III or IV
879	879	2009-08-12	0	Yes	2009-08-13		Yes	2009-08-28	IPT non-completion	After ART initiation	No	2013-03-08	Active	30	IPT after ART	15-49	<100	Yes	Female	23	III or IV
880	880	2009-08-14	0	Yes	2012-10-02		Yes	2009-08-20	IPT non-completion	Before ART initiation	No	2013-02-15	Active	26	IPT before ART	15-49	200-349	Yes	Female	225	I or II
881	881	2009-08-14	0	No	8888-08-08		No		No IPT		No	2009-08-14		27	No IPT No ART	15-49	>349	No	Female	513.983	I or II
882	882	2009-08-17	0	Yes	2009-08-18		Yes	2009-08-18	IPT completion	After ART initiation	No	2013-03-02	Active	24	IPT & ART simultaneously	15-49	100-199	Yes	Female	161	III or IV
883	883	2009-08-17	0	Yes	2009-08-20		No		No IPT	No IPT	No	2013-04-14	Active	40	ART only	15-49	200-349	Yes	Male	277	III or IV
884	884	2009-08-17	0	Yes	2009-10-08		Yes	2011-04-01	IPT non-completion	After ART initiation	No	2013-04-08	Active	18	IPT after ART	15-49	200-349	Yes	Female	270	I or II
885	885	2009-08-17	0	No	8888-08-08		No		No IPT		No	2009-08-17		28	No IPT No ART	15-49	>349	No	Female	624.203	I or II
886	886	2009-08-18	0	Yes	2009-08-20		Yes	2010-06-24	IPT non-completion	After ART initiation	No	2013-03-09	Active	33	IPT after ART	15-49	100-199	No	Female	190	I or II
887	887	2009-08-19	0	No	8888-08-08		No		No IPT		No	2009-08-19		34	No IPT No ART	15-49	200-349	No	Male	280.745	I or II
888	888	2009-08-20	0	Yes	2009-08-25		Yes	2009-08-25	IPT non-completion	After ART initiation	No	2013-03-29	Active	32	IPT & ART simultaneously	15-49	200-349	Yes	Female	280	III or IV
889	889	2009-08-20	0	No	8888-08-08		No		No IPT		No	2009-10-07		28	No IPT No ART	15-49	>349	No	Female	881	I or II
890	890	2009-08-21	0	Yes	2009-08-25		Yes	2009-11-05	IPT completion	After ART initiation	No	2013-03-20	Active	30	IPT after ART	15-49	100-199	Yes	Male	187	III or IV
891	891	2009-08-24	0	Yes	2009-08-25		No		No IPT	No IPT	No	2009-10-05	DEAD	26	ART only	15-49	200-349	Yes	Female	260	III or IV
892	892	2009-08-24	0	Yes	2009-08-31		Yes	2009-09-01	IPT non-completion	After ART initiation	No	2013-01-03	TO	26	IPT & ART simultaneously	15-49	200-349	Yes	Male	290	I or II
893	893	2009-08-24	0	No	8888-08-08		No		No IPT		No	2009-08-25		18	No IPT No ART	15-49	>349	No	Female	380	I or II
894	894	2009-08-25	0	Yes	2009-08-25		Yes	2009-08-25	IPT non-completion	After ART initiation	No	2010-04-29	TO	30	IPT & ART simultaneously	15-49	200-349	Yes	Female	297	I or II
895	895	2009-08-26	0	Yes	2009-08-28		Yes	2009-08-28	IPT non-completion	After ART initiation	No	2010-09-05	DROP	21	IPT & ART simultaneously	15-49	200-349	Yes	Female	300	I or II
896	896	2009-08-26	0	Yes	2009-08-28		No		No IPT	No IPT	No	2010-11-09	DROP	18	ART only	15-49	100-199	Yes	Female	163	III or IV
897	897	2009-08-26	0	Yes	2009-11-09		Yes	2009-11-09	IPT completion	After ART initiation	No	2013-04-30	Active	19	IPT & ART simultaneously	15-49	200-349	Yes	Female	244	I or II
898	898	2009-08-27	0	Yes	2009-08-28		No		No IPT	No IPT	No	2009-10-19	DEAD	35	ART only	15-49	100-199	No	Male	199	III or IV
899	899	2009-08-27	0	Yes	2009-08-31		No		No IPT	No IPT	No	2010-01-08	DROP	22	ART only	15-49	200-349	No	Female	210	I or II
900	900	2009-08-27	0	Yes	2009-10-12	2009-09-28	No		No IPT	No IPT	Yes	2009-12-20	TO	15	ART only	15-49	200-349	Yes	Male	260	III or IV
901	901	2009-08-28	0	Yes	2009-09-01		Yes	2009-09-01	IPT non-completion	After ART initiation	No	2010-05-09	TO	35	IPT & ART simultaneously	15-49	200-349	Yes	Female	214	I or II
902	902	2009-08-28	0	No	8888-08-08		No		No IPT		No	2009-09-02		8	No IPT No ART	<15	>349	No	Male	783.845	I or II
903	903	2009-08-31	0	No	8888-08-08		No		No IPT		No	2009-08-31		31	No IPT No ART	15-49	200-349	No	Female	283.196	I or II
904	904	2009-08-31	0	Yes	2009-08-31		No		No IPT	No IPT	No	2013-03-09	LOST	23	ART only	15-49	100-199	Yes	Female	133	III or IV
905	905	2009-08-31	0	Yes	2009-10-28		No		No IPT	No IPT	No	2010-09-05	DROP	35	ART only	15-49	100-199	Yes	Female	140	III or IV
906	906	2009-08-31	0	Yes	2009-10-28		No		No IPT	No IPT	No	2010-09-05	DROP	37	ART only	15-49	200-349	Yes	Male	211	III or IV
907	907	2009-08-31	0	Yes	2009-10-27		Yes	2009-09-25	IPT non-completion	Before ART initiation	No	2013-02-13	Active	40	IPT before ART	15-49	100-199	Yes	Female	114	I or II
908	908	2009-09-01	0	No	8888-08-08		No		No IPT		No	2012-01-30		38	No IPT No ART	15-49	>349	Yes	Male	500	I or II
909	909	2009-09-02	0	Yes	2010-03-08		Yes	2009-10-09	IPT non-completion	Before ART initiation	No	2013-03-02	Active	34	IPT before ART	15-49	200-349	Yes	Female	277	I or II
910	910	2009-09-03	0	No	8888-08-08		No		No IPT		No	2009-09-03		50	No IPT No ART	>49	100-199	No	Female	114	I or II
911	911	2009-09-04	0	No	8888-08-08		Yes	2010-06-11	IPT completion		No	2012-07-31		30	IPT only	15-49	>349	No	Female	446	I or II
912	912	2009-09-04	0	Yes	2009-10-13		No		No IPT	No IPT	No	2009-11-04	DEAD	50	ART only	>49	<100	Yes	Male	10	III or IV
913	913	2009-09-05	0	No	8888-08-08		Yes	2009-11-03	IPT non-completion		No	2012-12-27		22	IPT only	15-49	>349	Yes	Female	364	I or II
914	914	2009-09-05	0	No	8888-08-08		No		No IPT		No	2009-09-05		30	No IPT No ART	15-49	200-349	No	Male	302.606	I or II
915	915	2009-09-05	0	Yes	2009-10-01		No		No IPT	No IPT	No	2011-10-11	DROP	30	ART only	15-49	<100	Yes	Female	23	III or IV
916	916	2009-09-14	0	No	8888-08-08		No		No IPT		No	2009-09-15		1.08	No IPT No ART	<15	>349	Yes	Male	438.438	I or II
917	917	2009-09-16	0	No	8888-08-08		No		No IPT		No	2009-09-16		26	No IPT No ART	15-49	>349	No	Male	597.735	I or II
918	918	2009-09-16	0	Yes	2009-09-16		No		No IPT	No IPT	No	2013-03-09	Active	0.16	ART only	<15	>349	Yes	Female	428.396	III or IV
919	919	2009-09-16	0	Yes	2009-10-06		No		No IPT	No IPT	No	2009-11-08	DEAD	38	ART only	15-49	100-199	Yes	Male	152	III or IV
920	920	2009-09-16	0	Yes	2009-10-29		Yes	2009-10-07	IPT non-completion	Before ART initiation	No	2013-03-10	Active	26	IPT before ART	15-49	200-349	Yes	Female	288	I or II
921	921	2009-09-18	0	Yes	2009-10-06		No		No IPT	No IPT	No	2010-10-10	DEAD	24	ART only	15-49	200-349	Yes	Female	242	I or II
922	922	2009-09-18	0	No	8888-08-08		No		No IPT		No	2009-09-18		25	No IPT No ART	15-49	>349	No	Female	553.52	I or II
923	923	2009-09-21	0	Yes	2009-12-04		Yes	2009-11-04	IPT non-completion	Before ART initiation	No	2011-01-10	TO	10	IPT before ART	<15	200-349	Yes	Male	342	I or II
924	924	2009-09-23	0	Yes	2009-09-28		No		No IPT	No IPT	No	2013-03-09	LOST	22	ART only	15-49	100-199	Yes	Female	112	III or IV
925	925	2009-09-23	0	Yes	2009-10-19		No		No IPT	No IPT	No	2011-05-09	TO	27	ART only	15-49	100-199	Yes	Male	114	III or IV
926	926	2009-09-23	0	No	8888-08-08		Yes	2010-07-21	IPT non-completion		No	2010-07-21		25	IPT only	15-49	>349	No	Female	454	I or II
927	927	2009-09-23	0	Yes	2010-02-05		Yes	2010-06-24	IPT non-completion	After ART initiation	No	2013-03-02	Active	35	IPT after ART	15-49	<100	Yes	Male	67	III or IV
928	928	2009-09-23	0	Yes	2011-11-15		No		No IPT	No IPT	No	2013-03-02	Active	5	ART only	<15	200-349	Yes	Male	247.012	I or II
929	929	2009-09-23	0	No	8888-08-08		Yes	2012-08-28	IPT non-completion		No	2013-01-11		37	IPT only	15-49	>349	No	Male	509	I or II
930	930	2009-09-24	0	No	8888-08-08		Yes	2009-09-30	IPT non-completion		No	2011-10-26		58	IPT only	>49	<100	Yes	Male	25	III or IV
931	931	2009-09-24	0	No	8888-08-08		No		No IPT		No	2009-09-29		23	No IPT No ART	15-49	>349	No	Female	613.522	I or II
932	932	2009-09-24	0	Yes	2009-10-19		Yes	2009-10-09	IPT non-completion	Before ART initiation	No	2010-03-09	DROP	35	IPT & ART simultaneously	15-49	100-199	Yes	Male	126	I or II
933	933	2009-09-29	0	Yes	2009-10-15		Yes	2010-06-03	IPT non-completion	After ART initiation	No	2013-03-26	Active	50	IPT after ART	>49	100-199	Yes	Female	162	I or II
934	934	2009-09-29	0	Yes	2009-10-22		No		No IPT	No IPT	No	2013-04-13	Active	25	ART only	15-49	100-199	Yes	Female	199	I or II
935	935	2009-10-01	0	No	8888-08-08		No		No IPT		No	2009-10-01		40	No IPT No ART	15-49	>349	No	Female	607	I or II
936	936	2009-10-02	0	No	8888-08-08		No		No IPT		No	2009-10-05		55	No IPT No ART	>49	>349	No	Male	453.005	I or II
937	937	2009-10-05	0	Yes	2009-10-15		No		No IPT	No IPT	No	2009-11-29	DEAD	12	ART only	<15	<100	Yes	Female	11	III or IV
938	938	2009-10-07	0	Yes	2009-11-18		Yes	2009-11-18	IPT non-completion	After ART initiation	No	2013-03-09	Active	54	IPT & ART simultaneously	>49	200-349	Yes	Male	257	I or II
939	939	2009-10-07	0	No	8888-08-08		No		No IPT		No	2009-10-07		25	No IPT No ART	15-49	>349	No	Male	613.579	I or II
940	940	2009-10-07	0	Yes	2009-10-27		No		No IPT	No IPT	No	2010-08-06	DEAD	28	ART only	15-49	100-199	Yes	Male	125	III or IV
941	941	2009-10-07	0	Yes	2009-10-14		No		No IPT	No IPT	No	2010-03-09	TO	20	ART only	15-49	100-199	Yes	Female	114	III or IV
942	942	2009-10-08	0	No	8888-08-08		No		No IPT		No	2013-02-05		41	No IPT No ART	15-49	>349	No	Male	600	I or II
943	943	2009-10-08	0	Yes	2009-12-04		Yes	2009-12-04	IPT non-completion	After ART initiation	No	2013-02-12	Active	31	IPT & ART simultaneously	15-49	200-349	Yes	Female	241	III or IV
944	944	2009-10-09	0	Yes	2009-10-20		Yes	2010-05-27	IPT non-completion	After ART initiation	No	2011-12-11	TO	12	IPT after ART	<15	<100	Yes	Male	17	III or IV
945	945	2009-10-13	0	No	8888-08-08		No		No IPT		No	2012-11-01		51	No IPT No ART	>49	>349	No	Male	660	I or II
946	946	2009-10-13	0	Yes	2009-10-29		No		No IPT	No IPT	No	2013-03-01	Active	30	ART only	15-49	>349	Yes	Male	923	III or IV
947	947	2009-10-23	0	No	8888-08-08		No		No IPT		No	2009-10-23		26	No IPT No ART	15-49	>349	No	Female	539.344	I or II
948	948	2009-10-22	0	Yes	2009-10-29		Yes	2010-06-09	IPT non-completion	After ART initiation	No	2013-03-09	Active	38	IPT after ART	15-49	100-199	Yes	Male	131	I or II
949	949	2009-10-13	0	Yes	2009-10-28		No		No IPT	No IPT	No	2010-03-09	DROP	30	ART only	15-49	<100	Yes	Female	68	III or IV
950	950	2009-10-15	0	Yes	2009-10-27		No		No IPT	No IPT	No	2013-02-28	Active	1.05	ART only	<15	<100	Yes	Male	1	III or IV
951	951	2009-10-13	0	Yes	2009-11-26		Yes	2009-11-26	IPT non-completion	After ART initiation	No	2009-12-21	DEAD	35	IPT & ART simultaneously	15-49	<100	Yes	Male	13	III or IV
952	952	2009-10-19	0	Yes	2010-04-13		Yes	2009-10-19	IPT non-completion	Before ART initiation	No	2013-03-21	Active	2.06	IPT before ART	<15	200-349	Yes	Male	253.722	I or II
953	953	2009-10-19	0	Yes	2009-10-30		No		No IPT	No IPT	No	2013-02-22	Active	49	ART only	15-49	100-199	Yes	Female	159	III or IV
954	954	2009-10-19	0	No	8888-08-08		No		No IPT		No	2009-10-21		28	No IPT No ART	15-49	<100	Yes	Female	89	I or II
955	955	2009-10-20	0	No	8888-08-08		No		No IPT		No	2009-10-21		47	No IPT No ART	15-49	>349	Yes	Female	367.795	III or IV
956	956	2009-10-21	0	No	8888-08-08		No		No IPT		No	2010-04-19		19	No IPT No ART	15-49	>349	No	Female	484	I or II
957	957	2009-10-21	0	No	8888-08-08		Yes	2009-10-21	IPT non-completion		No	2011-02-22		23	IPT only	15-49	>349	No	Female	484	I or II
958	958	2009-10-23	0	Yes	2009-10-27		No		No IPT	No IPT	No	2010-03-09	DROP	28	ART only	15-49	<100	Yes	Male	98	III or IV
959	959	2009-10-26	0	Yes	2010-01-15		No		No IPT	No IPT	No	2013-03-30	Active	0.16	ART only	<15	>349	Yes	Female	456.081	I or II
960	960	2009-10-26	0	Yes	2009-11-04		No		No IPT	No IPT	No	2009-11-24	DEAD	65	ART only	>49	<100	Yes	Female	68	III or IV
961	961	2009-10-26	0	Yes	2010-01-21		No		No IPT	No IPT	No	2013-04-05	Active	37	ART only	15-49	100-199	Yes	Male	113	I or II
962	962	2009-10-26	0	Yes	2009-11-04		No		No IPT	No IPT	No	2010-08-06	DROP	35	ART only	15-49	200-349	Yes	Male	240	I or II
963	963	2009-10-26	0	Yes	2009-11-04		Yes	2010-01-15	IPT non-completion	After ART initiation	No	2013-04-22	Active	28	IPT after ART	15-49	100-199	Yes	Female	189	I or II
964	964	2009-10-26	0	Yes	2009-11-04		Yes	2010-06-11	IPT non-completion	After ART initiation	No	2013-02-22	Active	30	IPT after ART	15-49	100-199	No	Female	152	III or IV
965	965	2009-10-27	0	Yes	2009-11-05		No		No IPT	No IPT	No	2013-03-23	Active	27	ART only	15-49	<100	Yes	Female	90	III or IV
966	966	2009-11-02	0	Yes	2009-11-06		No		No IPT	No IPT	No	2011-03-09	DROP	60	ART only	>49	<100	Yes	Male	68	III or IV
967	967	2009-11-01	0	No	8888-08-08	2012-05-11	No		No IPT		Yes	2012-12-20		30	No IPT No ART	15-49	200-349	Yes	Male	318	III or IV
968	968	2009-11-03	0	Yes	2009-11-19		Yes	2009-11-04	IPT completion	Before ART initiation	No	2013-04-02	Active	54	IPT before ART	>49	200-349	Yes	Male	219	I or II
969	969	2009-11-03	0	Yes	2009-11-10		Yes	2009-11-10	IPT non-completion	After ART initiation	No	2013-02-22	Active	35	IPT & ART simultaneously	15-49	200-349	Yes	Female	324	I or II
970	970	2009-11-03	0	Yes	2009-11-10	2010-01-01	Yes	2009-11-10	IPT non-completion	After ART initiation	Yes	2013-07-22	Active	54	IPT & ART simultaneously	>49	100-199	Yes	Male	163	I or II
971	971	2009-11-04	0	No	8888-08-08		Yes	2009-11-04	IPT non-completion		No	2013-02-18		26	IPT only	15-49	>349	No	Female	565	I or II
972	972	2009-11-04	0	No	8888-08-08		No		No IPT		No	2009-11-04		33	No IPT No ART	15-49	>349	No	Male	594.892	I or II
973	973	2009-11-04	0	Yes	2013-01-11		Yes	2009-11-06	IPT completion	Before ART initiation	No	2013-02-21	Active	60	IPT before ART	>49	200-349	No	Female	311	I or II
974	974	2009-11-05	0	Yes	2012-10-12	2012-09-12	No		No IPT	No IPT	Yes	2013-02-22	Active	28	ART only	15-49	<100	Yes	Male	2	III or IV
975	975	2009-11-09	0	No	8888-08-08		No		No IPT		No	2009-11-09		26	No IPT No ART	15-49	>349	No	Female	599.337	I or II
976	976	2009-11-11	0	Yes	2009-11-13		Yes	2009-11-13	IPT non-completion	After ART initiation	No	2010-05-08	DROP	36	IPT & ART simultaneously	15-49	200-349	Yes	Male	336	I or II
977	977	2009-11-11	0	No	8888-08-08		No		No IPT		No	2009-11-11		30	No IPT No ART	15-49	200-349	No	Male	200.081	I or II
978	978	2009-11-12	0	No	8888-08-08		No		No IPT		No	2009-11-12		23	No IPT No ART	15-49	>349	No	Female	746.192	III or IV
979	979	2009-11-12	0	No	8888-08-08		Yes	2009-11-17	IPT completion		No	2012-10-29		25	IPT only	15-49	>349	No	Male	423	I or II
980	980	2009-11-13	0	Yes	2009-11-23		Yes	2009-11-23	IPT non-completion	After ART initiation	No	2013-03-24	Active	32	IPT & ART simultaneously	15-49	200-349	Yes	Female	220	III or IV
981	981	2009-11-16	0	No	8888-08-08		Yes	2009-11-16	IPT non-completion		No	2009-11-16		15	IPT only	15-49	>349	Yes	Male	465	III or IV
982	982	2009-11-16	0	Yes	2009-11-19		Yes	2009-11-19	IPT non-completion	After ART initiation	No	2010-01-08	TO	18	IPT & ART simultaneously	15-49	<100	Yes	Female	53	III or IV
983	983	2009-11-16	0	Yes	2009-11-20		Yes	2009-11-20	IPT non-completion	After ART initiation	No	2013-03-08	Active	28	IPT & ART simultaneously	15-49	200-349	Yes	Female	260	I or II
984	984	2009-11-18	0	Yes	2009-11-20		Yes	2009-11-18	IPT non-completion	Before ART initiation	No	2011-09-26	DEAD	40	IPT & ART simultaneously	15-49	<100	Yes	Female	81	III or IV
985	985	2009-11-18	0	No	8888-08-08		Yes	2009-11-18	IPT non-completion		No	2012-12-26		28	IPT only	15-49	>349	No	Female	421	I or II
986	986	2009-11-20	0	Yes	2009-11-24		Yes	2009-11-24	IPT non-completion	After ART initiation	No	2013-04-14	Active	40	IPT & ART simultaneously	15-49	200-349	Yes	Male	299	I or II
987	987	2009-11-23	0	Yes	2009-11-24		Yes	2009-11-24	IPT completion	After ART initiation	No	2013-03-14	Active	52	IPT & ART simultaneously	>49	200-349	Yes	Female	237	I or II
988	988	2009-11-23	0	No	8888-08-08		Yes	2009-11-24	IPT non-completion		No	2011-06-21		20	IPT only	15-49	>349	No	Female	520	I or II
989	989	2009-11-23	0	No	8888-08-08		No		No IPT		No	2009-11-23		25	No IPT No ART	15-49	>349	No	Male	588.442	I or II
990	990	2009-11-23	0	Yes	2009-11-25		Yes	2009-11-25	IPT non-completion	After ART initiation	No	2009-12-10	TO	38	IPT & ART simultaneously	15-49	200-349	Yes	Male	236	I or II
991	991	2009-11-24	0	Yes	2009-12-01		Yes	2009-12-01	IPT non-completion	After ART initiation	No	2013-02-22	Active	29	IPT & ART simultaneously	15-49	<100	Yes	Male	74	I or II
992	992	2009-11-24	0	Yes	2009-11-26		Yes	2009-11-26	IPT non-completion	After ART initiation	No	2013-03-07	Active	19	IPT & ART simultaneously	15-49	<100	Yes	Female	77	I or II
993	993	2009-11-25	0	Yes	2010-04-19		Yes	2009-12-01	IPT completion	Before ART initiation	No	2013-02-22	Active	25	IPT before ART	15-49	200-349	No	Male	210	I or II
994	994	2009-11-25	0	Yes	2010-02-16		Yes	2009-11-25	IPT non-completion	Before ART initiation	No	2011-02-23	TO	42	IPT before ART	15-49	<100	Yes	Male	60	I or II
995	995	2009-11-26	0	No	8888-08-08		No		No IPT		No	2009-11-26		43	No IPT No ART	15-49	>349	No	Male	598.011	I or II
996	996	2009-11-30	0	No	8888-08-08		Yes	2009-11-30	IPT non-completion		No	2009-11-30		18	IPT only	15-49	>349	No	Female	747.044	I or II
997	997	2009-11-30	0	Yes	2009-12-21		No		No IPT	No IPT	No	2013-04-03	Active	9	ART only	<15	100-199	Yes	Male	114	III or IV
998	998	2009-11-30	0	Yes	2009-12-02		Yes	2009-12-02	IPT non-completion	After ART initiation	No	2011-09-05	DROP	30	IPT & ART simultaneously	15-49	100-199	Yes	Male	145	I or II
999	999	2009-12-01	0	Yes	2009-12-02		Yes	2009-12-02	IPT non-completion	After ART initiation	No	2013-02-15	Active	32	IPT & ART simultaneously	15-49	200-349	Yes	Female	205	III or IV
1000	1000	2009-12-01	0	Yes	2009-12-02		Yes	2009-12-02	IPT non-completion	After ART initiation	No	2013-03-09	Active	42	IPT & ART simultaneously	15-49	<100	Yes	Male	45	III or IV
1001	1001	2009-12-01	0	No	8888-08-08		Yes	2009-12-08	IPT non-completion		No	2012-12-25		30	IPT only	15-49	>349	Yes	Male	409	I or II
1002	1002	2009-12-01	0	No	8888-08-08		Yes	2009-12-08	IPT non-completion		No	2012-12-04		7	IPT only	<15	>349	Yes	Female	567	I or II
1003	1003	2009-12-01	0	No	8888-08-08		No		No IPT		No	2009-12-01		30	No IPT No ART	15-49	>349	No	Female	642.205	I or II
1004	1004	2009-12-02	0	No	8888-08-08		Yes	2009-12-04	IPT non-completion		No	2010-06-02		30	IPT only	15-49	>349	No	Female	389	I or II
1005	1005	2009-12-02	0	Yes	2010-01-14		Yes	2010-01-14	IPT non-completion	After ART initiation	No	2013-03-17	Active	32	IPT & ART simultaneously	15-49	100-199	Yes	Male	195	I or II
1006	1006	2009-12-02	0	Yes	2009-12-04		Yes	2009-12-04	IPT non-completion	After ART initiation	No	2013-04-20	Active	39	IPT & ART simultaneously	15-49	<100	Yes	Male	93	I or II
1007	1007	2009-12-02	0	No	8888-08-08		Yes	2009-12-07	IPT non-completion		No	2009-12-07		18	IPT only	15-49	>349	No	Female	630	I or II
1008	1008	2009-12-04	0	No	8888-08-08		Yes	2012-03-09	IPT non-completion		No	2012-03-09		20	IPT only	15-49	>349	No	Female	490	I or II
1009	1009	2009-12-07	0	No	8888-08-08		No		No IPT		No	2010-11-10		38	No IPT No ART	15-49	>349	No	Male	557	I or II
1010	1010	2009-12-07	0	No	8888-08-08		Yes	2009-12-09	IPT non-completion		No	2012-11-22		8	IPT only	<15	>349	No	Male	625	I or II
1011	1011	2009-12-07	0	No	8888-08-08		Yes	2009-12-23	IPT completion		No	2012-11-01		30	IPT only	15-49	>349	Yes	Female	714	III or IV
1012	1012	2009-12-07	0	No	8888-08-08		No		No IPT		No	2009-12-07		35	No IPT No ART	15-49	>349	No	Female	575.477	I or II
1013	1013	2009-12-08	0	Yes	2009-12-17		Yes	2009-12-10	IPT non-completion	Before ART initiation	No	2013-03-09	Active	30	IPT & ART simultaneously	15-49	100-199	No	Male	163	I or II
1014	1014	2009-12-16	0	Yes	2009-12-29		Yes	2010-06-17	IPT non-completion	After ART initiation	No	2013-02-24	Active	28	IPT after ART	15-49	200-349	Yes	Female	237	I or II
1015	1015	2009-12-18	0	Yes	2012-07-05		Yes	2009-12-22	IPT non-completion	Before ART initiation	No	2013-02-14	Active	32	IPT before ART	15-49	200-349	No	Female	314	I or II
1016	1016	2009-12-21	0	No	8888-08-08		No		No IPT		No	2009-12-21		27	No IPT No ART	15-49	>349	No	Female	719	I or II
1017	1017	2009-12-21	0	No	8888-08-08		No		No IPT		No	2009-12-23		45	No IPT No ART	15-49	>349	No	Male	512.741	I or II
1018	1018	2009-12-24	0	Yes	2010-02-04		Yes	2010-01-05	IPT completion	Before ART initiation	No	2013-03-09	Active	22	IPT before ART	15-49	200-349	Yes	Female	325	I or II
1019	1019	2009-12-24	0	Yes	2010-01-11		Yes	2010-05-21	IPT non-completion	After ART initiation	No	2013-04-04	Active	32	IPT after ART	15-49	100-199	Yes	Female	190	I or II
1020	1020	2009-12-25	0	Yes	2009-12-29		Yes	2010-06-11	IPT completion	After ART initiation	No	2013-03-03	Active	28	IPT after ART	15-49	100-199	Yes	Female	123	III or IV
1021	1021	2009-12-28	0	No	8888-08-08		Yes	2011-12-07	IPT non-completion		No	2012-06-04		35	IPT only	15-49	>349	No	Female	590	III or IV
1022	1022	2009-12-29	0	Yes	2010-02-24		No		No IPT	No IPT	No	2013-04-29	Active	12	ART only	<15	<100	Yes	Female	68	III or IV
1023	1023	2009-12-29	0	Yes	2010-01-08		No		No IPT	No IPT	No	2013-04-28	Active	32	ART only	15-49	100-199	Yes	Female	118	III or IV
1024	1024	2009-12-30	0	Yes	2010-01-20		Yes	2010-05-31	IPT non-completion	After ART initiation	No	2011-01-12	TO	28	IPT after ART	15-49	200-349	Yes	Male	222	I or II
1025	1025	2010-01-04	0	Yes	2010-01-26		Yes	2010-01-15	IPT non-completion	Before ART initiation	No	2010-06-08	TO	32	IPT & ART simultaneously	15-49	100-199	Yes	Female	124	III or IV
1026	1026	2010-01-05	0	Yes	2010-01-14		Yes	2010-06-28	IPT non-completion	After ART initiation	No	2013-05-10	Active	27	IPT after ART	15-49	<100	Yes	Male	73	III or IV
1027	1027	2010-01-08	0	Yes	2010-03-10		Yes	2010-01-14	IPT non-completion	Before ART initiation	No	2013-05-04	Active	36	IPT before ART	15-49	200-349	Yes	Male	281	I or II
1028	1028	2010-01-12	0	Yes	2010-01-18		No		No IPT	No IPT	No	2010-03-22	DEAD	26	ART only	15-49	<100	Yes	Female	25	III or IV
1029	1029	2010-01-12	0	No	8888-08-08		No		No IPT		No	2010-01-20		35	No IPT No ART	15-49	200-349	Yes	Male	313.29	I or II
1030	1030	2010-01-13	0	Yes	2010-02-01		No		No IPT	No IPT	No	2013-03-09	LOST	9	ART only	<15	<100	Yes	Male	1	III or IV
1031	1031	2010-01-13	0	Yes	2010-01-13		No		No IPT	No IPT	No	2013-03-23	Active	0.16	ART only	<15	100-199	Yes	Male	173.647	I or II
1032	1032	2010-01-14	0	Yes	2010-01-15		No		No IPT	No IPT	No	2010-06-25	TO	24	ART only	15-49	200-349	No	Female	270	I or II
1033	1033	2010-01-14	0	Yes	2010-01-22		No		No IPT	No IPT	No	2010-03-30	DEAD	32	ART only	15-49	<100	Yes	Male	53	III or IV
1034	1034	2010-01-15	0	Yes	2010-01-28		Yes	2010-06-10	IPT non-completion	After ART initiation	No	2013-03-09	Active	40	IPT after ART	15-49	200-349	Yes	Female	234	I or II
1035	1035	2010-01-15	0	No	8888-08-08		No		No IPT		No	2010-01-15		40	No IPT No ART	15-49	200-349	No	Male	295.266	I or II
1036	1036	2010-01-15	0	Yes	2010-03-11		Yes	2010-07-21	IPT completion	After ART initiation	No	2013-04-10	Active	11	IPT after ART	<15	200-349	Yes	Male	336	I or II
1037	1037	2010-01-18	0	No	8888-08-08		Yes	2010-01-21	IPT non-completion		No	2010-07-20		32	IPT only	15-49	>349	No	Female	624	I or II
1038	1038	2010-01-18	0	Yes	2011-02-09		Yes	2010-01-21	IPT completion	Before ART initiation	No	2012-04-24	TO	33	IPT before ART	15-49	100-199	Yes	Male	192	III or IV
1039	1039	2010-01-20	0	No	8888-08-08		No		No IPT		No	2010-01-20		27	No IPT No ART	15-49	>349	No	Female	563	I or II
1040	1040	2010-01-20	0	No	8888-08-08		Yes	2010-01-22	IPT non-completion		No	2011-01-14		45	IPT only	15-49	>349	No	Male	398	I or II
1041	1041	2010-01-20	0	No	8888-08-08		No		No IPT		No	2010-01-20		29	No IPT No ART	15-49	>349	No	Female	394.95	III or IV
1042	1042	2010-01-21	0	No	8888-08-08		No		No IPT		No	2010-01-21		32	No IPT No ART	15-49	>349	No	Male	522.839	I or II
1043	1043	2010-01-27	0	Yes	2010-02-24		Yes	2010-06-10	IPT non-completion	After ART initiation	No	2013-03-09	Active	25	IPT after ART	15-49	200-349	No	Female	217	III or IV
1044	1044	2010-01-28	0	Yes	2010-02-17		Yes	2010-02-02	IPT non-completion	Before ART initiation	No	2013-05-05	Active	42	IPT before ART	15-49	100-199	Yes	Male	123	I or II
1045	1045	2010-01-29	0	Yes	2010-01-29	2010-03-31	Yes	2010-01-29	IPT non-completion	After ART initiation	Yes	2013-03-13	Active	54	IPT & ART simultaneously	>49	<100	Yes	Male	28	I or II
1046	1046	2010-02-01	0	Yes	2010-02-24	2011-02-16	Yes	2010-02-24	IPT non-completion	After ART initiation	Yes	2013-03-09	Active	26	IPT & ART simultaneously	15-49	100-199	Yes	Male	122	III or IV
1047	1047	2010-02-01	0	No	8888-08-08		No		No IPT		No	2010-02-01		25	No IPT No ART	15-49	>349	No	Female	537.415	I or II
1048	1048	2010-01-30	0	Yes	2010-03-01		Yes	2010-01-30	IPT completion	Before ART initiation	No	2013-03-09	Active	32	IPT before ART	15-49	100-199	Yes	Female	106	I or II
1049	1049	2010-02-01	0	Yes	2010-03-05		Yes	2011-02-03	IPT non-completion	After ART initiation	No	2013-03-09	Active	37	IPT after ART	15-49	200-349	Yes	Female	326	III or IV
1050	1050	2010-02-01	0	Yes	2010-02-04		No		No IPT	No IPT	No	2010-04-14	DEAD	38	ART only	15-49	<100	No	Female	41	III or IV
1051	1051	2010-02-01	0	No	8888-08-08		No		No IPT		No	2013-02-04		4	No IPT No ART	<15	>349	Yes	Male	588	I or II
1052	1052	2010-02-01	0	Yes	2010-02-17		Yes	2010-05-13	IPT non-completion	After ART initiation	No	2013-02-17	Active	30	IPT after ART	15-49	<100	Yes	Female	79	I or II
1053	1053	2010-02-02	0	Yes	2010-02-04		Yes	2010-05-13	IPT non-completion	After ART initiation	No	2013-04-06	Active	40	IPT after ART	15-49	<100	No	Male	58	III or IV
1054	1054	2010-02-02	0	No	8888-08-08		Yes	2010-05-27	IPT completion		No	2013-02-04		13	IPT only	<15	>349	No	Female	624	I or II
1055	1055	2010-02-03	0	No	8888-08-08		No		No IPT		No	2010-02-03		28	No IPT No ART	15-49	>349	No	Male	463.531	III or IV
1056	1056	2010-02-03	0	Yes	2010-02-08		No		No IPT	No IPT	No	2010-03-30	DEAD	42	ART only	15-49	100-199	Yes	Male	173	III or IV
1057	1057	2010-02-04	0	Yes	2010-02-04		No		No IPT	No IPT	No	2013-03-09	LOST	48	ART only	15-49	<100	No	Male	36	I or II
1058	1058	2010-02-08	0	No	8888-08-08		No		No IPT		No	2010-02-08		20	No IPT No ART	15-49	>349	No	Female	772	I or II
1059	1059	2010-02-08	0	Yes	2010-04-29	2010-12-01	Yes	2010-02-09	IPT completion	Before ART initiation	Yes	2013-03-24	Active	26	IPT before ART	15-49	100-199	Yes	Female	182	I or II
1060	1060	2010-02-08	0	No	8888-08-08		No		No IPT		No	2010-02-08		20	No IPT No ART	15-49	>349	No	Female	851.401	I or II
1061	1061	2010-02-09	0	Yes	2010-03-19	2010-12-01	Yes	2010-03-19	IPT completion	After ART initiation	Yes	2013-03-02	Active	35	IPT & ART simultaneously	15-49	200-349	Yes	Female	260	III or IV
1062	1062	2010-02-10	0	Yes	2010-02-25		Yes	2010-02-11	IPT non-completion	Before ART initiation	No	2013-03-29	Active	22	IPT & ART simultaneously	15-49	100-199	Yes	Female	110	I or II
1063	1063	2010-02-10	0	No	8888-08-08		No		No IPT		No	2011-12-27		30	No IPT No ART	15-49	>349	Yes	Female	477	III or IV
1064	1064	2010-02-10	0	Yes	2010-03-01		Yes	2010-03-01	IPT non-completion	After ART initiation	No	2013-03-31	Active	26	IPT & ART simultaneously	15-49	200-349	Yes	Male	235	III or IV
1065	1065	2010-02-10	0	Yes	2010-02-25		Yes	2011-01-31	IPT non-completion	After ART initiation	No	2013-03-09	Active	12	IPT after ART	<15	100-199	Yes	Female	159	I or II
1066	1066	2010-02-10	0	No	8888-08-08		Yes	2010-02-12	IPT non-completion		No	2010-07-12		28	IPT only	15-49	>349	No	Female	501	I or II
1067	1067	2010-02-10	0	No	8888-08-08		No		No IPT		No	2010-02-10		22	No IPT No ART	15-49	>349	No	Female	602.427	I or II
1068	1068	2010-02-10	0	Yes	2010-05-13		Yes	2010-05-13	IPT non-completion	After ART initiation	No	2013-03-28	Active	27	IPT & ART simultaneously	15-49	200-349	Yes	Female	206	I or II
1069	1069	2010-02-11	0	No	8888-08-08		No		No IPT		No	2012-02-06		20	No IPT No ART	15-49	>349	No	Male	498	I or II
1070	1070	2010-02-11	0	Yes	2010-03-03		Yes	2010-03-03	IPT non-completion	After ART initiation	No	2013-02-27	Active	40	IPT & ART simultaneously	15-49	<100	Yes	Female	91	III or IV
1071	1071	2010-02-11	0	No	8888-08-08		Yes	2010-03-15	IPT non-completion		No	2010-08-18		45	IPT only	15-49	>349	No	Male	357.179	III or IV
1072	1072	2010-02-11	0	No	8888-08-08		Yes	2010-07-19	IPT completion		No	2011-07-03		30	IPT only	15-49	>349	No	Female	518	I or II
1073	1073	2010-02-11	0	No	8888-08-08		No		No IPT		No	2013-02-14		24	No IPT No ART	15-49	>349	No	Female	941	I or II
1074	1074	2010-02-12	0	Yes	2011-01-12		Yes	2010-07-23	IPT non-completion	Before ART initiation	No	2013-03-17	Active	26	IPT before ART	15-49	200-349	Yes	Female	229	I or II
1075	1075	2010-02-12	0	Yes	2010-02-25		Yes	2010-02-16	IPT non-completion	Before ART initiation	No	2013-02-15	Active	20	IPT & ART simultaneously	15-49	100-199	Yes	Female	156	III or IV
1076	1076	2010-02-17	0	Yes	2010-02-17		No		No IPT	No IPT	No	2013-04-02	Active	28	ART only	15-49	<100	Yes	Female	28	III or IV
1077	1077	2010-02-17	0	Yes	2010-03-08		No		No IPT	No IPT	No	2010-04-08	TO	28	ART only	15-49	200-349	Yes	Female	230	III or IV
1078	1078	2010-02-18	0	No	8888-08-08		No		No IPT		No	2010-02-18		20	No IPT No ART	15-49	>349	No	Female	519.098	I or II
1079	1079	2010-02-19	0	Yes	2010-03-30		Yes	2010-03-30	IPT completion	After ART initiation	No	2013-02-25	Active	38	IPT & ART simultaneously	15-49	200-349	Yes	Female	259	I or II
1080	1080	2010-02-22	0	Yes	2010-02-23		Yes	2011-03-23	IPT non-completion	After ART initiation	No	2013-02-14	Active	35	IPT after ART	15-49	<100	Yes	Female	49	III or IV
1081	1081	2010-02-22	0	Yes	2010-08-03	2010-04-30	No		No IPT	No IPT	Yes	2011-01-08	DEAD	30	ART only	15-49	200-349	Yes	Female	257	III or IV
1082	1082	2010-02-22	0	No	8888-08-08		No		No IPT		No	2010-03-30		40	No IPT No ART	15-49	>349	No	Female	453.247	I or II
1083	1083	2010-02-25	0	Yes	2010-05-03	2010-06-17	No		No IPT	No IPT	Yes	2013-03-09	Active	38	ART only	15-49	200-349	Yes	Female	280	III or IV
1084	1084	2010-02-25	0	Yes	2010-06-23		Yes	2010-05-25	IPT non-completion	Before ART initiation	No	2013-03-09	Active	45	IPT before ART	15-49	200-349	Yes	Male	349	I or II
1085	1085	2010-03-01	0	No	8888-08-08		Yes	2010-03-09	IPT non-completion		No	2010-03-09		23	IPT only	15-49	>349	No	Female	840	I or II
1086	1086	2010-03-01	0	No	8888-08-08		No		No IPT		No	2010-03-01		35	No IPT No ART	15-49	>349	No	Female	362.611	III or IV
1087	1087	2010-03-01	0	No	8888-08-08		Yes	2010-08-02	IPT non-completion		No	2012-02-22		23	IPT only	15-49	>349	No	Female	940	I or II
1088	1088	2010-03-01	0	Yes	2010-03-23		No		No IPT	No IPT	No	2013-02-14	Active	40	ART only	15-49	100-199	Yes	Male	169	I or II
1089	1089	2010-03-01	0	Yes	2010-03-12		No		No IPT	No IPT	No	2013-01-08	DROP	2	ART only	<15	>349	Yes	Male	399.124	III or IV
1090	1090	2010-03-04	0	Yes	2010-03-05		Yes	2010-03-05	IPT non-completion	After ART initiation	No	2013-02-27	Active	27	IPT & ART simultaneously	15-49	<100	Yes	Female	18	III or IV
1091	1091	2010-03-08	0	Yes	2010-04-13		No		No IPT	No IPT	No	2010-06-07	DEAD	30	ART only	15-49	<100	No	Male	91	III or IV
1092	1092	2010-03-09	0	Yes	2010-03-29		Yes	2010-03-11	IPT non-completion	Before ART initiation	No	2013-02-21	Active	21	IPT before ART	15-49	>349	No	Female	389	I or II
1093	1093	2010-03-16	0	No	8888-08-08		Yes	2010-06-14	IPT non-completion		No	2010-11-11		22	IPT only	15-49	>349	No	Male	460	I or II
1094	1094	2010-03-10	0	No	8888-08-08		Yes	2010-03-16	IPT completion		No	2013-03-07		21	IPT only	15-49	>349	Yes	Female	468	I or II
1095	1095	2010-03-11	0	No	8888-08-08		Yes	2010-03-16	IPT non-completion		No	2010-06-10		10	IPT only	<15	>349	Yes	Female	561.582	I or II
1096	1096	2010-03-11	0	No	8888-08-08		Yes	2010-06-30	IPT non-completion		No	2012-04-23		30	IPT only	15-49	>349	Yes	Male	534	I or II
1097	1097	2010-03-11	0	Yes	2010-03-30		Yes	2010-03-30	IPT non-completion	After ART initiation	No	2013-03-09	Active	37	IPT & ART simultaneously	15-49	200-349	Yes	Female	288	I or II
1098	1098	2010-03-11	0	No	8888-08-08		No		No IPT		No	2010-03-11		30	No IPT No ART	15-49	>349	No	Male	419.852	III or IV
1099	1099	2010-03-16	0	Yes	2010-03-30	2010-05-14	No		No IPT	No IPT	Yes	2010-07-05	DEAD	27	ART only	15-49	<100	Yes	Female	28	III or IV
1100	1100	2010-03-16	0	Yes	2010-03-29		Yes	2010-06-07	IPT non-completion	After ART initiation	No	2013-03-09	Active	4	IPT after ART	<15	200-349	Yes	Female	208	I or II
1101	1101	2010-03-16	0	No	8888-08-08		Yes	2010-03-23	IPT completion		No	2012-12-27		21	IPT only	15-49	>349	No	Female	444	I or II
1102	1102	2010-03-16	0	Yes	2010-03-29		Yes	2010-06-18	IPT non-completion	After ART initiation	No	2013-03-09	LOST	28	IPT after ART	15-49	<100	Yes	Male	92	III or IV
1103	1103	2010-03-16	0	Yes	2010-03-16		No		No IPT	No IPT	No	2011-10-11	DROP	20	ART only	15-49	100-199	Yes	Female	174	I or II
1104	1104	2010-03-18	0	No	8888-08-08		No		No IPT		No	2010-11-09		26	No IPT No ART	15-49	>349	No	Male	583	I or II
1105	1105	2010-03-18	0	Yes	2010-04-09		Yes	2011-03-22	IPT completion	After ART initiation	No	2013-03-28	Active	24	IPT after ART	15-49	<100	Yes	Female	76	I or II
1106	1106	2010-03-22	0	Yes	2010-03-29		Yes	2010-03-29	IPT non-completion	After ART initiation	No	2010-07-07	TO	0.16	IPT & ART simultaneously	<15	200-349	Yes	Male	347.329	I or II
1107	1107	2010-03-23	0	No	8888-08-08		No		No IPT		No	2010-03-23		40	No IPT No ART	15-49	>349	No	Female	575	I or II
1108	1108	2010-03-24	0	Yes	2010-03-30		No		No IPT	No IPT	No	2010-09-05	DROP	40	ART only	15-49	<100	Yes	Male	28	III or IV
1109	1109	2010-03-24	0	No	8888-08-08		No		No IPT		No	2010-03-24		30	No IPT No ART	15-49	>349	No	Male	407	I or II
1110	1110	2010-03-24	0	Yes	2010-04-05		No		No IPT	No IPT	No	2010-07-07	TO	25	ART only	15-49	100-199	Yes	Male	150	III or IV
1111	1111	2010-03-24	0	Yes	2010-09-23		No		No IPT	No IPT	No	2013-03-14	Active	28	ART only	15-49	200-349	Yes	Female	284	I or II
1112	1112	2010-03-25	0	Yes	2010-04-01		Yes	2010-07-30	IPT non-completion	After ART initiation	No	2013-03-09	Active	45	IPT after ART	15-49	<100	Yes	Male	83	I or II
1113	1113	2010-03-30	0	No	8888-08-08		No		No IPT		No	2010-03-30		25	No IPT No ART	15-49	>349	No	Male	539.083	I or II
1114	1114	2010-03-30	0	Yes	2010-04-20		Yes	2010-06-04	IPT non-completion	After ART initiation	No	2013-02-19	Active	31	IPT after ART	15-49	100-199	Yes	Male	157	I or II
1115	1115	2010-03-31	0	Yes	2010-03-31		Yes	2010-06-09	IPT non-completion	After ART initiation	No	2013-03-26	Active	30	IPT after ART	15-49	<100	Yes	Female	53	I or II
1116	1116	2010-03-31	0	Yes	2010-06-22		No		No IPT	No IPT	No	2012-03-23	DEAD	1	ART only	<15	200-349	Yes	Male	281.988	I or II
1117	1117	2010-03-31	0	No	8888-08-08		Yes	2010-06-10	IPT non-completion		No	2012-03-28		21	IPT only	15-49	>349	No	Female	419	I or II
1118	1118	2010-04-07	0	No	8888-08-08		Yes	2010-04-08	IPT non-completion		No	2010-04-08		21	IPT only	15-49	>349	No	Male	567	I or II
1119	1119	2010-04-09	0	Yes	2010-07-15		No		No IPT	No IPT	No	2011-02-07	DROP	45	ART only	15-49	200-349	Yes	Male	248	I or II
1120	1120	2010-04-09	0	Yes	2010-11-18		Yes	2010-04-13	IPT completion	Before ART initiation	No	2013-03-03	Active	32	IPT before ART	15-49	200-349	Yes	Female	251	I or II
1121	1121	2010-04-12	0	No	8888-08-08		No		No IPT		No	2010-10-28		21	No IPT No ART	15-49	>349	No	Male	1054	I or II
1122	1122	2010-04-12	0	No	8888-08-08		No		No IPT		No	2010-04-14		33	No IPT No ART	15-49	100-199	No	Female	162	III or IV
1123	1123	2010-04-14	0	Yes	2010-08-10		Yes	2010-04-14	IPT non-completion	Before ART initiation	No	2013-03-06	Active	62	IPT before ART	>49	200-349	Yes	Female	284	III or IV
1124	1124	2010-04-15	0	Yes	2011-01-31	2010-11-29	No		No IPT	No IPT	Yes	2013-03-31	Active	40	ART only	15-49	200-349	Yes	Female	289	I or II
1125	1125	2010-04-16	0	No	8888-08-08		Yes	2010-04-16	IPT non-completion		No	2010-04-16		27	IPT only	15-49	<100	No	Male	18	III or IV
1126	1126	2010-04-16	0	Yes	2010-04-22		No		No IPT	No IPT	No	2010-11-09	DROP	34	ART only	15-49	<100	Yes	Male	16	III or IV
1127	1127	2010-04-20	0	No	8888-08-08		Yes	2010-04-21	IPT non-completion		No	2012-07-31		36	IPT only	15-49	>349	No	Female	434	I or II
1128	1128	2010-04-20	0	No	8888-08-08		No		No IPT		No	2010-04-28		40	No IPT No ART	15-49	200-349	Yes	Male	222	I or II
1129	1129	2010-04-22	0	Yes	2010-04-26		No		No IPT	No IPT	No	2013-03-15	Active	45	ART only	15-49	<100	Yes	Male	28	III or IV
1130	1130	2010-04-26	0	Yes	2010-07-28		Yes	2010-07-21	IPT non-completion	Before ART initiation	No	2012-09-05	DROP	29	IPT & ART simultaneously	15-49	100-199	Yes	Male	143	I or II
1131	1131	2010-04-26	0	No	8888-08-08		No		No IPT		No	2010-12-13		25	No IPT No ART	15-49	>349	No	Female	761	I or II
1132	1132	2010-04-27	0	Yes	2010-08-25		No		No IPT	No IPT	No	2010-10-10	TO	35	ART only	15-49	100-199	Yes	Male	195	III or IV
1133	1133	2010-04-30	0	Yes	2010-10-26	2010-10-20	No		No IPT	No IPT	Yes	2013-03-09	Active	28	ART only	15-49	200-349	Yes	Female	257	III or IV
1134	1134	2010-04-30	0	Yes	2010-05-06		No		No IPT	No IPT	No	2011-03-09	DROP	38	ART only	15-49	200-349	Yes	Male	323	I or II
1135	1135	2010-04-30	0	No	8888-08-08		Yes	2010-08-16	IPT non-completion		No	2010-08-16		32	IPT only	15-49	>349	No	Female	406	I or II
1136	1136	2010-05-03	0	Yes	2010-05-06		No		No IPT	No IPT	No	2010-07-26	DEAD	30	ART only	15-49	<100	Yes	Female	45	I or II
1137	1137	2010-05-04	0	No	8888-08-08		Yes	2010-07-14	IPT non-completion		No	2012-10-17		15	IPT only	15-49	>349	No	Female	1078	I or II
1138	1138	2010-05-04	0	No	8888-08-08		Yes	2010-05-07	IPT non-completion		No	2011-12-01		27	IPT only	15-49	200-349	Yes	Female	326	I or II
1139	1139	2010-05-07	0	No	8888-08-08		No		No IPT		No	2010-05-07		18	No IPT No ART	15-49	>349	No	Female	580.726	I or II
1140	1140	2010-05-10	0	No	8888-08-08		No		No IPT		No	2010-05-10		35	No IPT No ART	15-49	>349	No	Male	719.805	I or II
1141	1141	2010-05-10	0	No	8888-08-08		Yes	2010-08-04	IPT non-completion		No	2011-12-12		30	IPT only	15-49	>349	No	Female	521	I or II
1142	1142	2010-05-11	0	Yes	2010-05-18		No		No IPT	No IPT	No	2013-04-08	Active	5	ART only	<15	200-349	Yes	Female	209	I or II
1143	1143	2010-05-11	0	Yes	2010-06-16		Yes	2010-05-18	IPT non-completion	Before ART initiation	No	2013-04-06	Active	42	IPT before ART	15-49	200-349	Yes	Female	247	I or II
1144	1144	2010-05-11	0	No	8888-08-08		No		No IPT		No	2010-05-11		28	No IPT No ART	15-49	>349	No	Male	709.246	I or II
1145	1145	2010-05-11	0	No	8888-08-08		No		No IPT		No	2010-05-11		25	No IPT No ART	15-49	>349	No	Female	564.331	I or II
1146	1146	2010-05-13	0	Yes	2011-08-05		Yes	2011-03-25	IPT non-completion	Before ART initiation	No	2013-03-08	Active	39	IPT before ART	15-49	200-349	Yes	Female	287	I or II
1147	1147	2010-05-13	0	No	8888-08-08		No		No IPT		No	2012-12-10		22	No IPT No ART	15-49	>349	No	Female	674	I or II
1148	1148	2010-05-17	0	No	8888-08-08		No		No IPT		No	2010-05-24		28	No IPT No ART	15-49	200-349	Yes	Male	323	I or II
1149	1149	2010-05-17	0	No	8888-08-08		No		No IPT		No	2010-05-17		23	No IPT No ART	15-49	>349	No	Female	564	I or II
1150	1150	2010-05-18	0	No	8888-08-08		Yes	2010-05-23	IPT non-completion		No	2011-07-07		24	IPT only	15-49	>349	No	Female	419	I or II
1151	1151	2010-05-18	0	No	8888-08-08		Yes	2010-05-31	IPT non-completion		No	2010-10-25		27	IPT only	15-49	>349	No	Male	416	I or II
1152	1152	2010-05-19	0	Yes	2010-06-04		Yes	2011-02-08	IPT non-completion	After ART initiation	No	2013-04-02	Active	20	IPT after ART	15-49	100-199	Yes	Female	149	III or IV
1153	1153	2010-05-21	0	No	8888-08-08		No		No IPT		No	2010-07-19		27	No IPT No ART	15-49	>349	No	Female	542.906	I or II
1154	1154	2010-05-21	0	No	8888-08-08		No		No IPT		No	2011-07-18		28	No IPT No ART	15-49	>349	No	Female	792	I or II
1155	1155	2010-05-24	0	No	8888-08-08		No		No IPT		No	2011-03-03		20	No IPT No ART	15-49	200-349	Yes	Female	305	I or II
1156	1156	2010-05-24	0	Yes	2010-11-03		No		No IPT	No IPT	No	2011-09-05	DROP	0.16	ART only	<15	>349	Yes	Male	1060	III or IV
1157	1157	2010-05-25	0	Yes	2010-06-01		No		No IPT	No IPT	No	2011-02-07	TO	30	ART only	15-49	200-349	Yes	Male	296	I or II
1158	1158	2010-05-25	0	Yes	2010-05-27		No		No IPT	No IPT	No	2013-02-13	TO	42	ART only	15-49	<100	Yes	Male	95	I or II
1159	1159	2010-05-26	0	Yes	2010-05-27		No		No IPT	No IPT	No	2010-08-19	DEAD	36	ART only	15-49	<100	Yes	Male	1	III or IV
1160	1160	2010-05-27	0	No	8888-08-08		Yes	2010-06-02	IPT completion		No	2011-12-13		27	IPT only	15-49	>349	No	Female	554	I or II
1161	1161	2010-05-31	0	Yes	2010-06-02		Yes	2010-08-16	IPT non-completion	After ART initiation	No	2013-03-09	LOST	32	IPT after ART	15-49	200-349	Yes	Male	260	I or II
1162	1162	2010-05-31	0	Yes	2010-07-12	2010-07-12	No		No IPT	No IPT	Yes	2010-12-09	TO	25	ART only	15-49	200-349	Yes	Female	273	III or IV
1163	1163	2010-06-02	0	No	8888-08-08		No		No IPT		No	2010-06-03		25	No IPT No ART	15-49	200-349	No	Female	313	I or II
1164	1164	2010-06-02	0	Yes	2010-06-02	2012-02-09	No		No IPT	No IPT	Yes	2013-04-19	Active	40	ART only	15-49	<100	Yes	Male	60	III or IV
1165	1165	2010-06-02	0	Yes	2010-06-04		Yes	2011-09-08	IPT non-completion	After ART initiation	No	2013-03-04	Active	50	IPT after ART	>49	100-199	Yes	Female	160	III or IV
1166	1166	2010-06-04	0	No	8888-08-08		No		No IPT		No	2010-06-07		40	No IPT No ART	15-49	>349	No	Female	990	I or II
1167	1167	2010-06-07	0	No	8888-08-08		Yes	2010-10-14	IPT non-completion		No	2012-05-16		27	IPT only	15-49	>349	No	Female	522	I or II
1168	1168	2010-06-08	0	Yes	2010-07-29		Yes	2010-06-30	IPT non-completion	Before ART initiation	No	2013-03-08	Active	45	IPT before ART	15-49	100-199	Yes	Female	178	I or II
1169	1169	2010-06-08	0	No	8888-08-08		Yes	2010-07-14	IPT completion		No	2012-02-23		32	IPT only	15-49	>349	No	Male	595	I or II
1170	1170	2010-06-08	0	Yes	2010-07-08		Yes	2010-06-08	IPT non-completion	Before ART initiation	No	2013-03-17	Active	10	IPT before ART	<15	200-349	Yes	Male	299	I or II
1171	1171	2010-06-09	0	No	8888-08-08		Yes	2010-10-14	IPT non-completion		No	2010-12-11		37	IPT only	15-49	>349	No	Female	848	I or II
1172	1172	2010-06-09	0	No	8888-08-08	2010-07-31	No		No IPT		Yes	2010-07-31		35	No IPT No ART	15-49	>349	No	Male	405	I or II
1173	1173	2010-06-10	0	No	8888-08-08		No		No IPT		No	2010-06-10		22	No IPT No ART	15-49	200-349	No	Female	242.907	I or II
1174	1174	2010-06-10	0	No	8888-08-08		Yes	2010-07-22	IPT non-completion		No	2012-10-23		25	IPT only	15-49	>349	No	Female	539	I or II
1175	1175	2010-06-10	0	Yes	2010-07-19		Yes	2010-06-24	IPT non-completion	Before ART initiation	No	2013-03-15	Active	40	IPT before ART	15-49	200-349	Yes	Female	206	III or IV
1176	1176	2010-06-11	0	No	8888-08-08		Yes	2010-06-14	IPT non-completion		No	2010-06-14		25	IPT only	15-49	>349	No	Female	964.123	I or II
1177	1177	2010-06-11	0	No	8888-08-08		No		No IPT		No	2010-06-11		42	No IPT No ART	15-49	>349	No	Male	367.766	I or II
1178	1178	2010-06-11	0	Yes	2010-09-05		Yes	2010-08-23	IPT non-completion	Before ART initiation	No	2011-03-11	TO	26	IPT & ART simultaneously	15-49	100-199	Yes	Male	190	I or II
1179	1179	2010-06-14	0	Yes	2011-02-01		Yes	2010-06-14	IPT non-completion	Before ART initiation	No	2011-07-14	TO	28	IPT before ART	15-49	100-199	Yes	Female	129	I or II
1180	1180	2010-06-14	0	No	8888-08-08		Yes	2010-06-15	IPT non-completion		No	2010-06-15		5	IPT only	<15	200-349	Yes	Male	335.002	I or II
1181	1181	2010-06-16	0	Yes	2010-06-25		Yes	2010-06-22	IPT non-completion	Before ART initiation	No	2010-07-13	DEAD	35	IPT & ART simultaneously	15-49	200-349	Yes	Male	202.889	III or IV
1182	1182	2010-06-17	0	No	8888-08-08		No		No IPT		No	2010-06-17		28	No IPT No ART	15-49	>349	Yes	Male	471.681	III or IV
1183	1183	2010-06-22	0	No	8888-08-08		No		No IPT		No	2013-01-28		38	No IPT No ART	15-49	>349	No	Female	582	I or II
1184	1184	2010-06-23	0	Yes	2010-09-13		Yes	2010-06-23	IPT completion	Before ART initiation	No	2013-04-08	Active	35	IPT before ART	15-49	<100	Yes	Male	45	I or II
1185	1185	2010-06-23	0	No	8888-08-08		Yes	2010-07-12	IPT completion		No	2012-12-31		25	IPT only	15-49	>349	No	Female	677	I or II
1186	1186	2010-06-24	0	Yes	2010-11-03		Yes	2010-06-24	IPT non-completion	Before ART initiation	No	2010-12-09	DEAD	29	IPT before ART	15-49	<100	Yes	Female	31	I or II
1187	1187	2010-06-28	0	No	8888-08-08		No		No IPT		No	2010-11-22		25	No IPT No ART	15-49	100-199	Yes	Female	104	I or II
1188	1188	2010-06-29	0	Yes	2010-07-12		Yes	2010-06-29	IPT non-completion	Before ART initiation	No	2013-03-10	Active	40	IPT & ART simultaneously	15-49	100-199	Yes	Male	163	III or IV
1189	1189	2010-06-29	0	Yes	2011-04-05		Yes	2010-06-29	IPT completion	Before ART initiation	No	2013-03-01	Active	25	IPT before ART	15-49	200-349	Yes	Male	257	I or II
1190	1190	2010-06-29	0	Yes	2012-03-13		No		No IPT	No IPT	No	2013-03-09	Active	30	ART only	15-49	200-349	Yes	Female	325	III or IV
1191	1191	2010-06-29	0	No	8888-08-08		No		No IPT		No	2010-06-29		11	No IPT No ART	<15	200-349	Yes	Male	348.834	I or II
1192	1192	2010-06-29	0	Yes	2010-07-12		Yes	2011-02-16	IPT non-completion	After ART initiation	No	2013-03-30	Active	30	IPT after ART	15-49	100-199	Yes	Male	126	I or II
1193	1193	2010-07-05	0	Yes	2011-08-24		Yes	2010-07-12	IPT completion	Before ART initiation	No	2013-04-06	Active	60	IPT before ART	>49	200-349	Yes	Female	200	I or II
1194	1194	2010-07-08	0	Yes	2010-08-30		Yes	2010-07-29	IPT completion	Before ART initiation	No	2013-04-10	Active	26	IPT before ART	15-49	100-199	Yes	Female	171	I or II
1195	1195	2010-07-08	0	Yes	2010-07-23		Yes	2010-07-08	IPT non-completion	Before ART initiation	No	2013-01-12	DEAD	28	IPT before ART	15-49	<100	Yes	Male	30	III or IV
1196	1196	2010-07-08	0	No	8888-08-08		Yes	2011-11-24	IPT non-completion		No	2011-11-24		31	IPT only	15-49	200-349	No	Female	328	I or II
1197	1197	2010-07-09	0	Yes	2010-07-27		Yes	2010-07-09	IPT non-completion	Before ART initiation	No	2011-02-13	TO	7	IPT before ART	<15	200-349	Yes	Male	306	I or II
1198	1198	2010-07-12	0	Yes	2010-08-11		Yes	2011-03-21	IPT non-completion	After ART initiation	No	2013-03-10	Active	23	IPT after ART	15-49	<100	Yes	Female	90	III or IV
1199	1199	2010-07-12	0	No	8888-08-08		Yes	2010-07-12	IPT non-completion		No	2010-07-21		22	IPT only	15-49	>349	No	Female	541	I or II
1200	1200	2010-07-14	0	No	8888-08-08		No		No IPT		No	2010-07-14		20	No IPT No ART	15-49	>349	No	Female	638.717	I or II
1201	1201	2010-07-15	0	No	8888-08-08		Yes	2010-07-16	IPT non-completion		No	2011-01-18		35	IPT only	15-49	>349	No	Female	735	I or II
1202	1202	2010-07-19	0	No	8888-08-08		Yes	2010-07-21	IPT non-completion		No	2012-08-07		25	IPT only	15-49	>349	Yes	Male	603	III or IV
1203	1203	2010-07-19	0	No	8888-08-08		Yes	2010-08-12	IPT non-completion		No	2010-08-12		26	IPT only	15-49	>349	No	Female	496	I or II
1204	1204	2010-07-21	0	No	8888-08-08		Yes	2010-07-21	IPT completion		No	2011-12-08		25	IPT only	15-49	>349	No	Male	608	I or II
1205	1205	2010-07-22	0	Yes	2010-08-25		No		No IPT	No IPT	No	2013-03-15	Active	35	ART only	15-49	100-199	Yes	Female	192	III or IV
1206	1206	2010-07-26	0	Yes	2010-10-29		Yes	2010-07-26	IPT non-completion	Before ART initiation	No	2013-03-24	Active	30	IPT before ART	15-49	<100	Yes	Female	80	I or II
1207	1207	2010-07-27	0	Yes	2010-08-09		Yes	2010-07-27	IPT non-completion	Before ART initiation	No	2013-03-30	Active	22	IPT & ART simultaneously	15-49	<100	Yes	Female	73	I or II
1208	1208	2010-07-27	0	Yes	2010-08-16		Yes	2011-08-25	IPT non-completion	After ART initiation	No	2013-04-20	Active	30	IPT after ART	15-49	200-349	Yes	Female	267	III or IV
1209	1209	2010-07-29	0	No	8888-08-08		Yes	2010-08-09	IPT completion		No	2013-02-14		20	IPT only	15-49	>349	No	Female	903	I or II
1210	1210	2010-08-02	0	No	8888-08-08		Yes	2010-08-02	IPT non-completion		No	2011-10-04		6	IPT only	<15	>349	No	Female	689	I or II
1211	1211	2010-08-04	0	No	8888-08-08		Yes	2010-08-09	IPT completion		No	2011-08-09		12	IPT only	<15	>349	No	Male	755	I or II
1212	1212	2010-08-04	0	Yes	2010-08-04		No		No IPT	No IPT	No	2012-01-10	TO	0.16	ART only	<15	200-349	Yes	Female	257	I or II
1213	1213	2010-08-11	0	No	8888-08-08		No		No IPT		No	2010-08-11		40	No IPT No ART	15-49	>349	Yes	Female	593.684	III or IV
1214	1214	2010-08-12	0	Yes	2010-09-05		No		No IPT	No IPT	No	2011-10-11	TO	54	ART only	>49	<100	Yes	Female	57	III or IV
1215	1215	2010-08-11	0	Yes	2010-08-23		Yes	2010-12-05	IPT non-completion	After ART initiation	No	2013-03-09	Active	30	IPT after ART	15-49	200-349	Yes	Female	215	I or II
1216	1216	2010-08-16	0	No	8888-08-08		No		No IPT		No	2011-11-21		19	No IPT No ART	15-49	200-349	Yes	Male	321	III or IV
1217	1217	2010-08-10	0	No	8888-08-08		No		No IPT		No	2010-09-05		40	No IPT No ART	15-49	200-349	No	Male	293	I or II
1218	1218	2010-08-23	0	Yes	2010-09-20		Yes	2011-03-04	IPT non-completion	After ART initiation	No	2013-02-07	DROP	28	IPT after ART	15-49	100-199	Yes	Male	199	I or II
1219	1219	2010-08-25	0	Yes	2010-09-20		No		No IPT	No IPT	No	2011-01-08	DEAD	34	ART only	15-49	200-349	Yes	Female	217	I or II
1220	1220	2010-08-30	0	Yes	2010-09-20		No		No IPT	No IPT	No	2013-02-28	Active	48	ART only	15-49	100-199	Yes	Female	121	III or IV
1221	1221	2010-08-31	0	Yes	2010-09-20		No		No IPT	No IPT	No	2010-11-01	DEAD	28	ART only	15-49	<100	Yes	Female	10	III or IV
1222	1222	2010-09-01	0	Yes	2010-09-24		No		No IPT	No IPT	No	2013-03-15	Active	40	ART only	15-49	100-199	Yes	Female	151	III or IV
1223	1223	2010-09-02	0	No	8888-08-08		Yes	2011-05-04	IPT non-completion		No	2012-05-08		32	IPT only	15-49	>349	Yes	Female	489	I or II
1224	1224	2010-09-02	0	Yes	2012-12-20		Yes	2011-11-01	IPT non-completion	Before ART initiation	No	2013-03-30	Active	30	IPT before ART	15-49	200-349	Yes	Female	219	I or II
1225	1225	2010-09-05	0	Yes	2010-09-05		No		No IPT	No IPT	No	2010-10-10	DEAD	29	ART only	15-49	<100	No	Female	1	III or IV
1226	1226	2010-09-05	0	No	8888-08-08		No		No IPT		No	2010-09-05		48	No IPT No ART	15-49	>349	No	Male	414.877	I or II
1227	1227	2010-09-05	0	Yes	2010-09-20		No		No IPT	No IPT	No	2013-03-30	Active	32	ART only	15-49	200-349	Yes	Male	208	I or II
1228	1228	2010-09-05	0	Yes	2011-07-13		Yes	2010-10-12	IPT non-completion	Before ART initiation	No	2013-03-17	Active	30	IPT before ART	15-49	100-199	Yes	Female	125	I or II
1229	1229	2007-09-17	1	Yes	2007-11-13		No		No IPT	No IPT	No	2008-04-08	DROP	26	ART only	15-49	100-199	Yes	Male	125	I or II
1230	1230	2007-09-17	1	Yes	2008-05-12		No		No IPT	No IPT	No	2009-03-09	TO	25	ART only	15-49	100-199	Yes	Male	175	I or II
1231	1231	2007-09-19	1	Yes	2007-11-20	2011-09-30	No		No IPT	No IPT	Yes	2013-04-16	Active	25	ART only	15-49	200-349	Yes	Female	247	III or IV
1232	1232	2007-09-19	1	No	8888-08-08		No		No IPT		No	2007-10-04		22	No IPT No ART	15-49	<100	Yes	Female	7	III or IV
1233	1233	2007-09-20	1	Yes	2007-09-20		Yes	2011-03-16	IPT non-completion	After ART initiation	No	2013-03-23	Active	50	IPT after ART	>49	<100	Yes	Male	46	III or IV
1234	1234	2007-09-20	1	No	8888-08-08		No		No IPT		No	2010-01-20		45	No IPT No ART	15-49	>349	Yes	Male	482	III or IV
1235	1235	2007-09-20	1	Yes	2007-10-04		No		No IPT	No IPT	No	2008-02-08	DROP	28	ART only	15-49	<100	Yes	Male	8	III or IV
1236	1236	2007-09-20	1	No	8888-08-08		No		No IPT		No	2007-09-20		50	No IPT No ART	>49	200-349	No	Male	307	I or II
1237	1237	2007-09-21	1	Yes	2007-10-02		No		No IPT	No IPT	No	2009-10-10	DROP	10	ART only	<15	<100	Yes	Female	49	III or IV
1238	1238	2007-09-21	1	Yes	2007-09-21		No		No IPT	No IPT	No	2008-01-17	DROP	30	ART only	15-49	100-199	Yes	Male	136	I or II
1239	1239	2007-09-25	1	Yes	2008-01-10		No		No IPT	No IPT	No	2008-06-07	DROP	35	ART only	15-49	200-349	Yes	Male	207	I or II
1240	1240	2007-09-26	1	Yes	2007-09-26		No		No IPT	No IPT	No	2007-12-10	DEAD	40	ART only	15-49	<100	Yes	Male	39	III or IV
1241	1241	2007-10-01	1	Yes	2007-12-27		Yes	2009-04-02	IPT non-completion	After ART initiation	No	2010-02-07	TO	30	IPT after ART	15-49	100-199	Yes	Female	104	I or II
1242	1242	2007-10-01	1	Yes	2007-10-02		No		No IPT	No IPT	No	2010-02-07	TO	8	ART only	<15	100-199	Yes	Male	161	III or IV
1243	1243	2007-10-01	1	Yes	2007-10-02		No		No IPT	No IPT	No	2010-02-07	TO	4	ART only	<15	>349	Yes	Male	453.388	I or II
1244	1244	2007-10-03	1	Yes	2007-10-03		Yes	2012-11-27	IPT non-completion	After ART initiation	No	2013-05-03	Active	1.02	IPT after ART	<15	200-349	Yes	Male	208	III or IV
1245	1245	2007-10-03	1	Yes	2007-10-17		No		No IPT	No IPT	No	2008-11-09	DEAD	40	ART only	15-49	100-199	Yes	Male	108	I or II
1246	1246	2007-10-03	1	No	8888-08-08		No		No IPT		No	2008-05-16		0.16	No IPT No ART	<15	>349	Yes	Male	417.457	I or II
1247	1247	2007-10-04	1	No	8888-08-08		No		No IPT		No	2012-07-19		32	No IPT No ART	15-49	>349	Yes	Male	493	I or II
1248	1248	2007-10-04	1	No	8888-08-08		No		No IPT		No	2007-10-04		40	No IPT No ART	15-49	100-199	No	Male	141.815	III or IV
1249	1249	2007-10-04	1	No	8888-08-08		No		No IPT		No	2008-01-24		35	No IPT No ART	15-49	200-349	Yes	Male	264	I or II
1250	1250	2007-10-04	1	No	8888-08-08		No		No IPT		No	2007-10-04		32	No IPT No ART	15-49	100-199	No	Female	144	I or II
1251	1251	2007-10-05	1	Yes	2009-08-12		Yes	2009-08-12	IPT non-completion	After ART initiation	No	2012-07-07	TO	42	IPT & ART simultaneously	15-49	200-349	No	Male	200	I or II
1252	1252	2007-10-08	1	No	8888-08-08		Yes	2008-07-22	IPT completion		No	2009-11-24		22	IPT only	15-49	>349	No	Female	755	I or II
1253	1253	2007-10-09	1	Yes	2007-11-12		No		No IPT	No IPT	No	2009-05-08	TO	34	ART only	15-49	200-349	Yes	Male	313	III or IV
1254	1254	2007-10-09	1	No	8888-08-08		No		No IPT		No	2007-10-09		34	No IPT No ART	15-49	200-349	No	Male	258	III or IV
1255	1255	2007-10-10	1	Yes	2008-07-04		Yes	2010-01-13	IPT non-completion	After ART initiation	No	2013-05-07	Active	23	IPT after ART	15-49	100-199	Yes	Female	103	I or II
1256	1256	2007-10-10	1	Yes	2012-01-25		Yes	2011-03-23	IPT non-completion	Before ART initiation	No	2013-04-07	Active	29	IPT before ART	15-49	200-349	Yes	Male	342	III or IV
1257	1257	2007-10-10	1	Yes	2007-10-10		No		No IPT	No IPT	No	2009-11-09	TO	30	ART only	15-49	100-199	Yes	Male	191	III or IV
1258	1258	2007-10-10	1	Yes	2007-10-25		No		No IPT	No IPT	No	2009-04-08	TO	35	ART only	15-49	100-199	Yes	Female	177	I or II
1259	1259	2007-10-15	1	Yes	2007-10-29		Yes	2009-12-24	IPT non-completion	After ART initiation	No	2010-09-05	TO	32	IPT after ART	15-49	100-199	Yes	Male	188	I or II
1260	1260	2007-10-15	1	No	8888-08-08		No		No IPT		No	2007-11-02		3	No IPT No ART	<15	>349	Yes	Male	589	I or II
1261	1261	2007-10-15	1	No	8888-08-08		No		No IPT		No	2008-04-10		27	No IPT No ART	15-49	200-349	Yes	Female	210.813	I or II
1262	1262	2007-10-16	1	Yes	2007-10-30		No		No IPT	No IPT	No	2009-06-07	TO	30	ART only	15-49	100-199	Yes	Female	107	I or II
1263	1263	2007-10-16	1	No	8888-08-08		No		No IPT		No	2007-10-21		38	No IPT No ART	15-49	<100	No	Female	5	III or IV
1264	1264	2007-10-16	1	Yes	2007-10-31	2007-12-11	Yes	2009-04-07	IPT completion	After ART initiation	Yes	2012-05-08	TO	30	IPT after ART	15-49	<100	Yes	Female	98	III or IV
1265	1265	2007-10-17	1	Yes	2011-08-26		No		No IPT	No IPT	No	2012-07-07	TO	32	ART only	15-49	>349	Yes	Female	565	I or II
1266	1266	2007-10-17	1	Yes	2007-10-17	2008-03-06	No		No IPT	No IPT	Yes	2008-12-09	DROP	34	ART only	15-49	200-349	Yes	Female	266	III or IV
1267	1267	2007-10-19	1	Yes	2008-02-13		Yes	2010-01-15	IPT non-completion	After ART initiation	No	2012-05-08	TO	28	IPT after ART	15-49	200-349	Yes	Female	215	III or IV
1268	1268	2007-10-22	1	No	8888-08-08		Yes	2011-07-27	IPT completion		No	2012-08-16		40	IPT only	15-49	>349	Yes	Female	832	III or IV
1269	1269	2007-10-23	1	No	8888-08-08		No		No IPT		No	2007-10-23		21	No IPT No ART	15-49	>349	No	Female	579.638	I or II
1270	1270	2007-10-23	1	Yes	2007-11-09		No		No IPT	No IPT	No	2008-02-08	DEAD	25	ART only	15-49	100-199	Yes	Female	114	III or IV
1271	1271	2007-10-23	1	No	8888-08-08		No		No IPT		No	2007-10-23		30	No IPT No ART	15-49	>349	No	Female	582.674	I or II
1272	1272	2007-10-23	1	No	8888-08-08		No		No IPT		No	2007-10-23		27	No IPT No ART	15-49	>349	No	Female	708.175	I or II
1273	1273	2007-10-24	1	Yes	2008-07-01		No		No IPT	No IPT	No	2009-08-06	TO	36	ART only	15-49	100-199	Yes	Female	176	I or II
1274	1274	2007-10-25	1	No	8888-08-08		No		No IPT		No	2007-10-25		33	No IPT No ART	15-49	>349	No	Female	682.81	I or II
1275	1275	2007-10-25	1	No	8888-08-08		No		No IPT		No	2007-10-25		40	No IPT No ART	15-49	>349	No	Female	408	I or II
1276	1276	2007-10-26	1	Yes	2007-10-26		No		No IPT	No IPT	No	2008-03-09	DROP	45	ART only	15-49	<100	Yes	Female	24	III or IV
1277	1277	2007-10-29	1	No	8888-08-08		No		No IPT		No	2009-09-24		26	No IPT No ART	15-49	>349	No	Male	461	I or II
1278	1278	2007-10-30	1	No	8888-08-08		No		No IPT		No	2007-10-30		35	No IPT No ART	15-49	<100	Yes	Male	61	III or IV
1279	1279	2007-10-31	1	Yes	2008-09-04	2007-12-03	No		No IPT	No IPT	Yes	2009-01-08	DROP	28	ART only	15-49	200-349	Yes	Female	337	III or IV
1280	1280	2007-10-31	1	No	8888-08-08		No		No IPT		No	2013-02-07		9	No IPT No ART	<15	>349	No	Male	604	III or IV
1281	1281	2007-11-01	1	No	8888-08-08		No		No IPT		No	2007-11-29		30	No IPT No ART	15-49	>349	Yes	Female	416.584	III or IV
1282	1282	2007-11-01	1	Yes	2008-04-08		No		No IPT	No IPT	No	2009-05-08	TO	32	ART only	15-49	100-199	Yes	Male	160	I or II
1283	1283	2007-11-01	1	Yes	2007-11-14		No		No IPT	No IPT	No	2009-07-07	TO	35	ART only	15-49	100-199	Yes	Female	137	I or II
1284	1284	2007-11-05	1	No	8888-08-08		No		No IPT		No	2008-02-03		24	No IPT No ART	15-49	>349	Yes	Male	622.57	I or II
1285	1285	2007-11-05	1	Yes	2007-11-05		No		No IPT	No IPT	No	2008-03-09	DROP	52	ART only	>49	<100	Yes	Female	83	III or IV
1286	1286	2007-11-05	1	Yes	2007-11-06		No		No IPT	No IPT	No	2009-02-07	DROP	40	ART only	15-49	<100	Yes	Male	40	III or IV
1287	1287	2007-11-05	1	Yes	2007-11-05		No		No IPT	No IPT	No	2009-12-09	TO	28	ART only	15-49	<100	Yes	Male	75	III or IV
1288	1288	2007-11-05	1	Yes	2008-05-22		Yes	2010-04-23	IPT non-completion	After ART initiation	No	2013-04-14	Active	30	IPT after ART	15-49	<100	Yes	Female	70	III or IV
1289	1289	2007-11-05	1	No	8888-08-08		No		No IPT		No	2008-02-28		3	No IPT No ART	<15	>349	Yes	Female	818	I or II
1290	1290	2007-11-05	1	No	8888-08-08		Yes	2009-05-11	IPT completion		No	2012-05-09		35	IPT only	15-49	>349	Yes	Female	514	I or II
1291	1291	2007-11-08	1	No	8888-08-08		No		No IPT		No	2007-11-08		28	No IPT No ART	15-49	>349	No	Female	416.809	I or II
1292	1292	2007-11-09	1	Yes	2007-11-23		No		No IPT	No IPT	No	2008-10-10	DROP	23	ART only	15-49	100-199	Yes	Male	111	III or IV
1293	1293	2007-11-09	1	No	8888-08-08		No		No IPT		No	2007-11-09		26	No IPT No ART	15-49	>349	No	Male	605.148	I or II
1294	1294	2007-11-12	1	Yes	2007-11-12		Yes	2010-05-27	IPT non-completion	After ART initiation	No	2013-03-22	Active	49	IPT after ART	15-49	<100	Yes	Male	28	III or IV
1295	1295	2007-11-13	1	Yes	2008-01-10		Yes	2010-01-10	IPT non-completion	After ART initiation	No	2011-02-28	TO	28	IPT after ART	15-49	200-349	Yes	Male	207	I or II
1296	1296	2007-11-14	1	Yes	2008-10-29		Yes	2009-04-23	IPT non-completion	After ART initiation	No	2013-04-13	Active	30	IPT after ART	15-49	200-349	Yes	Female	203	I or II
1297	1297	2007-11-14	1	No	8888-08-08		No		No IPT		No	2007-11-14		40	No IPT No ART	15-49	>349	No	Female	413.709	I or II
1298	1298	2007-11-19	1	Yes	2007-11-19		No		No IPT	No IPT	No	2008-08-06	TO	20	ART only	15-49	<100	Yes	Female	9	III or IV
1299	1299	2007-11-19	1	Yes	2008-09-12		Yes	2011-08-02	IPT non-completion	After ART initiation	No	2013-03-26	Active	4	IPT after ART	<15	200-349	Yes	Male	284.494	III or IV
1300	1300	2007-11-21	1	No	8888-08-08		No		No IPT		No	2007-12-10		29	No IPT No ART	15-49	>349	Yes	Male	458.565	III or IV
1301	1301	2007-11-23	1	Yes	2007-11-23		No		No IPT	No IPT	No	2008-04-08	DROP	25	ART only	15-49	<100	Yes	Female	12	III or IV
1302	1302	2007-11-27	1	Yes	2008-05-27		Yes	2009-12-16	IPT non-completion	After ART initiation	No	2010-07-07	TO	32	IPT after ART	15-49	100-199	Yes	Male	176	I or II
1303	1303	2007-12-04	1	No	8888-08-08		No		No IPT		No	2007-12-04		39	No IPT No ART	15-49	>349	No	Male	401.82	I or II
1304	1304	2007-11-27	1	Yes	2010-10-14		Yes	2009-11-26	IPT completion	Before ART initiation	No	2013-04-11	Active	24	IPT before ART	15-49	200-349	Yes	Female	298	III or IV
1305	1305	2007-11-27	1	Yes	2007-11-29		No		No IPT	No IPT	No	2008-04-08	DROP	32	ART only	15-49	<100	Yes	Male	54	III or IV
1306	1306	2007-11-23	1	Yes	2008-01-11		Yes	2009-08-31	IPT non-completion	After ART initiation	No	2012-09-05	TO	28	IPT after ART	15-49	100-199	Yes	Female	152	III or IV
1307	1307	2007-11-29	1	Yes	2007-12-27		Yes	2009-07-02	IPT non-completion	After ART initiation	No	2009-11-09	TO	43	IPT after ART	15-49	100-199	Yes	Male	198	I or II
1308	1308	2007-11-29	1	Yes	2008-10-14		Yes	2009-05-12	IPT non-completion	After ART initiation	No	2009-12-09	TO	25	IPT after ART	15-49	100-199	Yes	Male	192	I or II
1309	1309	2007-11-30	1	No	8888-08-08		No		No IPT		No	2007-11-30		27	No IPT No ART	15-49	200-349	Yes	Female	338.435	III or IV
1310	1310	2007-12-04	1	No	8888-08-08		No		No IPT		No	2007-12-04		35	No IPT No ART	15-49	200-349	Yes	Male	252.994	I or II
1311	1311	2007-12-04	1	Yes	2007-12-07	2008-02-14	No		No IPT	No IPT	Yes	2008-08-06	DEAD	37	ART only	15-49	<100	Yes	Male	25	III or IV
1312	1312	2007-12-06	1	No	8888-08-08		No		No IPT		No	2008-01-04		13	No IPT No ART	<15	>349	No	Male	571	I or II
1313	1313	2007-12-06	1	No	8888-08-08		No		No IPT		No	2008-01-15		2	No IPT No ART	<15	>349	No	Female	1038	I or II
1314	1314	2007-12-06	1	Yes	2007-12-12		Yes	2009-07-02	IPT non-completion	After ART initiation	No	2010-11-09	TO	30	IPT after ART	15-49	100-199	Yes	Female	117	III or IV
1315	1315	2007-12-06	1	Yes	2008-08-14		No		No IPT	No IPT	No	2009-12-09	TO	40	ART only	15-49	200-349	Yes	Female	217	I or II
1316	1316	2007-12-06	1	Yes	2009-08-11		Yes	2009-12-09	IPT non-completion	After ART initiation	No	2009-12-09	TO	3	IPT after ART	<15	200-349	No	Female	245.462	I or II
1317	1317	2007-12-06	1	No	8888-08-08		No		No IPT		No	2012-10-10		24	No IPT No ART	15-49	>349	No	Female	533	III or IV
1318	1318	2007-12-07	1	Yes	2007-12-07	2008-06-27	Yes	2012-11-26	IPT non-completion	After ART initiation	Yes	2013-04-11	Active	38	IPT after ART	15-49	100-199	Yes	Male	127	III or IV
1319	1319	2007-12-10	1	No	8888-08-08		No		No IPT		No	2007-12-10		17	No IPT No ART	15-49	200-349	No	Female	314.776	I or II
1320	1320	2007-12-10	1	Yes	2008-03-14		Yes	2009-10-30	IPT non-completion	After ART initiation	No	2013-04-05	Active	25	IPT after ART	15-49	100-199	Yes	Female	175	I or II
1321	1321	2007-12-11	1	No	8888-08-08		No		No IPT		No	2007-12-11		25	No IPT No ART	15-49	100-199	Yes	Female	156.397	III or IV
1322	1322	2007-12-12	1	Yes	2008-04-01	2008-04-17	No		No IPT	No IPT	Yes	2008-11-09	DROP	34	ART only	15-49	200-349	Yes	Male	260	III or IV
1323	1323	2007-12-12	1	No	8888-08-08		Yes	2011-03-22	IPT non-completion		No	2011-03-22		38	IPT only	15-49	>349	Yes	Female	539.081	I or II
1324	1324	2007-12-21	1	Yes	2007-12-21	2008-02-05	No		No IPT	No IPT	Yes	2008-07-07	DROP	20	ART only	15-49	<100	Yes	Female	33	III or IV
1325	1325	2007-12-25	1	Yes	2008-01-08		No		No IPT	No IPT	No	2009-03-09	TO	38	ART only	15-49	<100	Yes	Male	91	III or IV
1326	1326	2007-12-26	1	Yes	2008-01-09		No		No IPT	No IPT	No	2008-06-07	DROP	38	ART only	15-49	<100	Yes	Male	85	III or IV
1327	1327	2007-12-26	1	Yes	2008-01-14		No		No IPT	No IPT	No	2008-03-09	DEAD	35	ART only	15-49	100-199	Yes	Male	112	III or IV
1328	1328	2007-10-01	1	Yes	2009-11-09		Yes	2011-08-02	IPT non-completion	After ART initiation	No	2012-04-08	TO	6	IPT after ART	<15	200-349	Yes	Female	315	I or II
1329	1329	2007-12-31	1	No	8888-08-08	2008-02-27	No		No IPT		Yes	2008-02-27		3.08	No IPT No ART	<15	>349	Yes	Female	550.049	III or IV
1330	1330	2007-12-31	1	Yes	2009-08-11		No		No IPT	No IPT	No	2010-01-08	TO	14	ART only	<15	200-349	Yes	Female	329	III or IV
1331	1331	2007-12-31	1	Yes	2008-04-30		No		No IPT	No IPT	No	2009-10-10	TO	45	ART only	15-49	200-349	Yes	Male	288	III or IV
1332	1332	2008-01-02	1	Yes	2011-09-15		Yes	2012-11-19	IPT non-completion	After ART initiation	No	2013-04-13	Active	30	IPT after ART	15-49	200-349	Yes	Female	250	I or II
1333	1333	2008-01-02	1	Yes	2008-01-10		Yes	2009-05-06	IPT non-completion	After ART initiation	No	2013-03-19	Active	25	IPT after ART	15-49	100-199	Yes	Female	106	III or IV
1334	1334	2008-01-02	1	No	8888-08-08		No		No IPT		No	2008-01-02		22	No IPT No ART	15-49	>349	No	Female	533.866	I or II
1335	1335	2008-01-03	1	Yes	2010-06-18		No		No IPT	No IPT	No	2011-02-07	DROP	38	ART only	15-49	>349	No	Female	515.931	I or II
1336	1336	2008-01-03	1	Yes	2008-01-17		No		No IPT	No IPT	No	2010-10-10	DROP	23	ART only	15-49	200-349	Yes	Female	337	III or IV
1337	1337	2008-01-03	1	No	8888-08-08		No		No IPT		No	2013-08-11		8	No IPT No ART	<15	>349	No	Male	722.209	I or II
1338	1338	2008-01-04	1	Yes	2008-08-15		No		No IPT	No IPT	No	2009-07-07	TO	42	ART only	15-49	<100	Yes	Male	82	I or II
1339	1339	2008-01-08	1	Yes	2008-01-08		Yes	2010-06-11	IPT non-completion	After ART initiation	No	2013-02-18	Active	35	IPT after ART	15-49	<100	Yes	Male	39	III or IV
1340	1340	2008-01-09	1	Yes	2008-01-21		No		No IPT	No IPT	No	2008-07-07	DROP	35	ART only	15-49	100-199	Yes	Male	175	III or IV
1341	1341	2008-01-10	1	Yes	2008-01-24		Yes	2011-01-10	IPT completion	After ART initiation	No	2013-05-05	Active	35	IPT after ART	15-49	100-199	Yes	Female	129	III or IV
1342	1342	2008-01-11	1	Yes	2008-01-18	2013-01-10	No		No IPT	No IPT	Yes	2013-01-10	DROP	50	ART only	>49	100-199	Yes	Male	108	III or IV
1343	1343	2008-01-14	1	No	8888-08-08		No		No IPT		No	2008-01-14		40	No IPT No ART	15-49	<100	Yes	Female	35	III or IV
1344	1344	2008-01-14	1	Yes	2008-01-14		No		No IPT	No IPT	No	2008-06-07	DROP	45	ART only	15-49	<100	Yes	Male	11	III or IV
1345	1345	2008-01-14	1	Yes	2008-01-31		Yes	2010-01-05	IPT non-completion	After ART initiation	No	2013-04-13	Active	55	IPT after ART	>49	<100	Yes	Male	67	I or II
1346	1346	2008-01-14	1	Yes	2008-10-14		Yes	2011-07-29	IPT non-completion	After ART initiation	No	2013-03-07	Active	30	IPT after ART	15-49	100-199	Yes	Female	182	I or II
1347	1347	2008-01-15	1	No	8888-08-08		No		No IPT		No	2013-01-01		25	No IPT No ART	15-49	>349	No	Female	752	I or II
1348	1348	2008-01-15	1	Yes	2010-03-29		Yes	2010-11-30	IPT non-completion	After ART initiation	No	2012-01-09	TO	19	IPT after ART	15-49	100-199	Yes	Female	194	I or II
1349	1349	2008-01-16	1	Yes	2008-01-21		No		No IPT	No IPT	No	2009-10-10	TO	37	ART only	15-49	100-199	Yes	Female	138	III or IV
1350	1350	2008-01-16	1	Yes	2008-04-09		No		No IPT	No IPT	No	2010-02-07	TO	25	ART only	15-49	200-349	Yes	Male	292	III or IV
1351	1351	2008-01-16	1	Yes	2011-10-20	2011-08-16	No		No IPT	No IPT	Yes	2013-03-04	Active	25	ART only	15-49	200-349	Yes	Female	212	I or II
1352	1352	2008-01-17	1	Yes	2008-01-24		Yes	2009-05-06	IPT non-completion	After ART initiation	No	2013-04-05	Active	50	IPT after ART	>49	<100	Yes	Female	70	III or IV
1353	1353	2008-01-17	1	No	8888-08-08		No		No IPT		No	2008-12-26		30	No IPT No ART	15-49	>349	No	Female	449.4	I or II
1354	1354	2008-01-17	1	Yes	2008-02-11		No		No IPT	No IPT	No	2012-01-09	TO	11	ART only	<15	100-199	Yes	Female	192	I or II
1355	1355	2008-01-21	1	No	8888-08-08		No		No IPT		No	2012-11-14		10	No IPT No ART	<15	>349	No	Female	669	I or II
1356	1356	2008-01-21	1	No	8888-08-08		Yes	2010-05-27	IPT non-completion		No	2012-11-14		22	IPT only	15-49	>349	Yes	Female	376	I or II
1357	1357	2008-01-22	1	Yes	2008-01-30		Yes	2010-02-09	IPT non-completion	After ART initiation	No	2011-09-05	TO	40	IPT after ART	15-49	100-199	Yes	Female	182	III or IV
1358	1358	2008-01-22	1	No	8888-08-08		No		No IPT		No	2008-02-26		25	No IPT No ART	15-49	>349	Yes	Female	459.424	I or II
1359	1359	2008-01-22	1	Yes	2008-01-31		No		No IPT	No IPT	No	2009-10-10	DROP	35	ART only	15-49	100-199	Yes	Female	103	I or II
1360	1360	2008-01-23	1	No	8888-08-08		No		No IPT		No	2011-01-04		45	No IPT No ART	15-49	>349	No	Female	726	I or II
1361	1361	2008-01-24	1	Yes	2012-10-23		Yes	2011-11-17	IPT non-completion	Before ART initiation	No	2013-04-01	Active	32	IPT before ART	15-49	200-349	Yes	Male	239	I or II
1362	1362	2008-01-25	1	Yes	2011-01-21		No		No IPT	No IPT	No	2012-09-05	TO	2	ART only	<15	>349	Yes	Female	433	III or IV
1363	1363	2008-01-25	1	Yes	2008-05-13		No		No IPT	No IPT	No	2008-10-10	DROP	40	ART only	15-49	200-349	Yes	Male	220	III or IV
1364	1364	2008-01-25	1	Yes	2008-02-01		No		No IPT	No IPT	No	2009-04-06	TO	30	ART only	15-49	100-199	Yes	Female	108	I or II
1365	1365	2008-01-30	1	Yes	2008-02-14		Yes	2009-08-25	IPT completion	After ART initiation	No	2013-03-18	Active	40	IPT after ART	15-49	200-349	Yes	Female	242	III or IV
1366	1366	2008-01-31	1	No	8888-08-08		No		No IPT		No	2010-06-15		35	No IPT No ART	15-49	200-349	Yes	Female	215	I or II
1367	1367	2008-01-31	1	Yes	2008-10-21		Yes	2010-03-04	IPT non-completion	After ART initiation	No	2013-03-09	Active	40	IPT after ART	15-49	<100	Yes	Male	41	I or II
1368	1368	2008-01-31	1	No	8888-08-08		Yes	2011-08-05	IPT completion		No	2013-02-20		35	IPT only	15-49	200-349	Yes	Male	316	I or II
1369	1369	2008-01-31	1	Yes	2008-01-31		No		No IPT	No IPT	No	2008-07-07	DROP	12	ART only	<15	<100	Yes	Female	12	III or IV
1370	1370	2008-01-31	1	Yes	2008-02-15		Yes	2009-07-02	IPT completion	After ART initiation	No	2012-03-09	DEAD	47	IPT after ART	15-49	100-199	Yes	Male	189	III or IV
1371	1371	2008-02-01	1	Yes	2008-02-15		Yes	2011-07-09	IPT completion	After ART initiation	No	2013-03-02	Active	26	IPT after ART	15-49	100-199	Yes	Female	160	III or IV
1372	1372	2008-02-06	1	No	8888-08-08		No		No IPT		No	2010-08-18		35	No IPT No ART	15-49	>349	Yes	Female	444	I or II
1373	1373	2008-02-06	1	No	8888-08-08		No		No IPT		No	2008-02-06		10	No IPT No ART	<15	200-349	Yes	Female	252	I or II
1374	1374	2008-02-06	1	No	8888-08-08		No		No IPT		No	2012-01-24		50	No IPT No ART	>49	>349	No	Male	564	I or II
1375	1375	2008-02-06	1	No	8888-08-08		No		No IPT		No	2008-02-06		29	No IPT No ART	15-49	>349	Yes	Female	524.758	III or IV
1376	1376	2008-02-08	1	No	8888-08-08		No		No IPT		No	2012-11-16		36	No IPT No ART	15-49	>349	No	Female	683	I or II
1377	1377	2008-02-08	1	Yes	2008-02-13		No		No IPT	No IPT	No	2008-07-07	DROP	37	ART only	15-49	100-199	Yes	Male	167	III or IV
1378	1378	2008-02-08	1	No	8888-08-08		No		No IPT		No	2008-02-08		34	No IPT No ART	15-49	>349	No	Female	716.846	I or II
1379	1379	2008-02-08	1	Yes	2008-02-15		Yes	2009-06-23	IPT non-completion	After ART initiation	No	2013-03-09	LOST	40	IPT after ART	15-49	<100	Yes	Male	68	I or II
1380	1380	2008-02-08	1	Yes	2008-08-15		Yes	2009-05-11	IPT non-completion	After ART initiation	No	2013-04-07	Active	33	IPT after ART	15-49	100-199	Yes	Female	186	I or II
1381	1381	2008-02-12	1	Yes	2008-02-19	2008-05-17	No		No IPT	No IPT	Yes	2008-06-07	DEAD	26	ART only	15-49	<100	Yes	Male	43	I or II
1382	1382	2008-02-13	1	Yes	2008-08-07		No		No IPT	No IPT	No	2009-01-08	TO	35	ART only	15-49	200-349	Yes	Female	223	I or II
1383	1383	2008-02-13	1	No	8888-08-08		No		No IPT		No	2008-02-13		45	No IPT No ART	15-49	>349	No	Male	360	III or IV
1384	1384	2008-02-14	1	No	8888-08-08		No		No IPT		No	2008-02-26		30	No IPT No ART	15-49	>349	No	Male	838	I or II
1385	1385	2008-02-14	1	Yes	2008-07-11		No		No IPT	No IPT	No	2013-03-10	Active	20	ART only	15-49	200-349	Yes	Female	218	III or IV
1386	1386	2008-02-15	1	No	8888-08-08		No		No IPT		No	2008-02-21		28	No IPT No ART	15-49	<100	Yes	Female	42	III or IV
1387	1387	2008-02-12	1	Yes	2008-09-12		No		No IPT	No IPT	No	2010-12-09	DROP	2	ART only	<15	>349	Yes	Female	790	I or II
1388	1388	2008-02-18	1	Yes	2010-03-11		Yes	2010-12-02	IPT non-completion	After ART initiation	No	2013-04-22	Active	40	IPT after ART	15-49	200-349	Yes	Female	302	III or IV
1389	1389	2008-02-19	1	Yes	2008-02-19		Yes	2009-05-08	IPT non-completion	After ART initiation	No	2013-04-30	Active	29	IPT after ART	15-49	200-349	Yes	Female	226	III or IV
1390	1390	2008-02-19	1	Yes	2008-03-31		No		No IPT	No IPT	No	2010-03-09	DROP	32	ART only	15-49	100-199	Yes	Male	114	III or IV
1391	1391	2008-02-21	1	No	8888-08-08		No		No IPT		No	2008-02-21		41	No IPT No ART	15-49	>349	Yes	Male	754.504	I or II
1392	1392	2008-02-22	1	No	8888-08-08		No		No IPT		No	2009-07-02		9	No IPT No ART	<15	>349	Yes	Female	638	I or II
1393	1393	2008-02-22	1	No	8888-08-08		No		No IPT		No	2010-02-05		22	No IPT No ART	15-49	>349	No	Female	547	I or II
1394	1394	2008-02-22	1	No	8888-08-08		No		No IPT		No	2008-02-22		60	No IPT No ART	>49	>349	Yes	Male	365.073	III or IV
1395	1395	2008-02-25	1	Yes	2008-02-25		No		No IPT	No IPT	No	2011-10-11	TO	28	ART only	15-49	200-349	Yes	Male	202	III or IV
1396	1396	2008-02-26	1	No	8888-08-08		No		No IPT		No	2008-02-26		32	No IPT No ART	15-49	>349	No	Male	524.657	I or II
1397	1397	2008-02-26	1	Yes	2008-02-26		No		No IPT	No IPT	No	2008-07-15	TO	27	ART only	15-49	>349	Yes	Female	395	III or IV
1398	1398	2008-02-28	1	No	8888-08-08		No		No IPT		No	2009-08-11		45	No IPT No ART	15-49	200-349	Yes	Male	230	I or II
1399	1399	2008-02-28	1	Yes	2009-03-18		No		No IPT	No IPT	No	2013-03-31	Active	25	ART only	15-49	200-349	Yes	Female	260	I or II
1400	1400	2008-02-28	1	Yes	2008-04-02		No		No IPT	No IPT	No	2013-03-31	Active	33	ART only	15-49	100-199	Yes	Male	152	I or II
1401	1401	2008-02-28	1	No	8888-08-08		No		No IPT		No	2008-02-28		15	No IPT No ART	15-49	>349	No	Male	559	I or II
1402	1402	2008-02-28	1	Yes	2008-03-31		No		No IPT	No IPT	No	2009-09-05	DROP	6	ART only	<15	200-349	Yes	Male	279	III or IV
1403	1403	2008-02-28	1	Yes	2008-03-31		No		No IPT	No IPT	No	2009-01-08	DEAD	35	ART only	15-49	200-349	Yes	Female	225	III or IV
1404	1404	2008-03-03	1	Yes	2012-03-05		No		No IPT	No IPT	No	2013-02-25	Active	25	ART only	15-49	100-199	Yes	Female	197	I or II
1405	1405	2008-03-03	1	Yes	2008-03-19		Yes	2009-04-30	IPT non-completion	After ART initiation	No	2013-03-29	Active	30	IPT after ART	15-49	<100	Yes	Female	25	III or IV
1406	1406	2008-03-04	1	No	8888-08-08		No		No IPT		No	2008-03-04		40	No IPT No ART	15-49	>349	No	Female	514.944	I or II
1407	1407	2008-03-06	1	No	8888-08-08		No		No IPT		No	2008-04-03		20	No IPT No ART	15-49	200-349	Yes	Female	290.836	I or II
1408	1408	2008-03-10	1	Yes	2008-03-17		No		No IPT	No IPT	No	2013-03-09	LOST	45	ART only	15-49	<100	Yes	Female	70	III or IV
1409	1409	2008-03-10	1	No	8888-08-08		No		No IPT		No	2013-03-06		35	No IPT No ART	15-49	>349	No	Female	400	I or II
1410	1410	2008-03-10	1	Yes	2008-03-11		Yes	2010-06-15	IPT non-completion	After ART initiation	No	2012-01-09	TO	32	IPT after ART	15-49	100-199	Yes	Female	117	III or IV
1411	1411	2008-03-10	1	Yes	2008-03-18		Yes	2009-05-06	IPT completion	After ART initiation	No	2013-04-22	Active	26	IPT after ART	15-49	100-199	Yes	Female	119	I or II
1412	1412	2008-03-10	1	No	8888-08-08		No		No IPT		No	2012-05-08		30	No IPT No ART	15-49	>349	No	Female	1230	I or II
1413	1413	2008-03-11	1	Yes	2008-03-14		No		No IPT	No IPT	No	2009-02-07	TO	24	ART only	15-49	200-349	Yes	Female	208	I or II
1414	1414	2008-03-11	1	Yes	2009-07-24		Yes	2010-01-05	IPT completion	After ART initiation	No	2013-04-13	Active	32	IPT after ART	15-49	<100	No	Female	78	III or IV
1415	1415	2008-03-11	1	Yes	2008-07-08		No		No IPT	No IPT	No	2012-01-09	TO	2	ART only	<15	>349	Yes	Female	462.812	III or IV
1416	1416	2008-03-11	1	No	8888-08-08		No		No IPT		No	2008-03-11		30	No IPT No ART	15-49	>349	Yes	Female	391.648	I or II
1417	1417	2008-03-11	1	Yes	2008-03-17		No		No IPT	No IPT	No	2008-10-10	TO	20	ART only	15-49	100-199	Yes	Female	114	III or IV
1418	1418	2008-03-13	1	No	8888-08-08		No		No IPT		No	2008-03-13		36	No IPT No ART	15-49	>349	No	Female	528.536	I or II
1419	1419	2008-03-13	1	No	8888-08-08		No		No IPT		No	2008-03-13		50	No IPT No ART	>49	200-349	Yes	Male	227.875	I or II
1420	1420	2008-03-13	1	Yes	2008-03-21		Yes	2009-08-13	IPT completion	After ART initiation	No	2012-05-08	TO	23	IPT after ART	15-49	100-199	Yes	Female	136	I or II
1421	1421	2008-03-13	1	No	8888-08-08		No		No IPT		No	2008-03-13		28	No IPT No ART	15-49	200-349	Yes	Female	330.755	I or II
1422	1422	2008-03-13	1	Yes	2009-08-06		No		No IPT	No IPT	No	2011-01-08	TO	3.03	ART only	<15	>349	Yes	Male	780	III or IV
1423	1423	2008-03-17	1	Yes	2008-03-27		Yes	2009-05-13	IPT non-completion	After ART initiation	No	2011-12-10	TO	30	IPT after ART	15-49	<100	Yes	Female	91	III or IV
1424	1424	2008-03-14	1	Yes	2008-03-31	2008-04-28	No		No IPT	No IPT	Yes	2011-05-17	TO	39	ART only	15-49	<100	Yes	Male	95	III or IV
1425	1425	2008-03-14	1	Yes	2008-12-26		No		No IPT	No IPT	No	2009-11-09	TO	50	ART only	>49	200-349	Yes	Female	306	III or IV
1426	1426	2008-03-18	1	No	8888-08-08		No		No IPT		No	2008-09-01		28	No IPT No ART	15-49	>349	No	Female	1250	I or II
1427	1427	2008-03-24	1	No	8888-08-08		No		No IPT		No	2008-03-24		0.16	No IPT No ART	<15	100-199	Yes	Female	165	III or IV
1428	1428	2008-03-24	1	No	8888-08-08		No		No IPT		No	2008-03-24		35	No IPT No ART	15-49	>349	Yes	Female	557.21	I or II
1429	1429	2008-03-24	1	No	8888-08-08		No		No IPT		No	2008-03-24		38	No IPT No ART	15-49	200-349	Yes	Male	293	I or II
1430	1430	2008-03-24	1	Yes	2008-03-24		Yes	2008-07-21	IPT non-completion	After ART initiation	No	2013-04-13	Active	35	IPT after ART	15-49	<100	Yes	Male	64	I or II
1431	1431	2008-03-26	1	Yes	2008-04-02		No		No IPT	No IPT	No	2009-06-07	TO	35	ART only	15-49	100-199	Yes	Female	106	I or II
1432	1432	2008-03-26	1	Yes	2008-03-26		Yes	2010-02-04	IPT non-completion	After ART initiation	No	2013-03-18	Active	42	IPT after ART	15-49	200-349	No	Male	207	I or II
1433	1433	2008-03-27	1	No	8888-08-08		No		No IPT		No	2008-03-27		25	No IPT No ART	15-49	>349	No	Female	416	I or II
1434	1434	2008-03-28	1	No	8888-08-08		No		No IPT		No	2008-03-28		8	No IPT No ART	<15	>349	No	Male	637.632	I or II
1435	1435	2008-03-28	1	Yes	2008-04-04		Yes	2010-04-26	IPT non-completion	After ART initiation	No	2012-04-08	DROP	30	IPT after ART	15-49	100-199	Yes	Male	107	III or IV
1436	1436	2008-03-28	1	Yes	2008-04-07		Yes	2010-06-02	IPT non-completion	After ART initiation	No	2013-05-20	Active	30	IPT after ART	15-49	<100	Yes	Male	93	III or IV
1437	1437	2008-03-31	1	No	8888-08-08		No		No IPT		No	2008-03-31		27	No IPT No ART	15-49	>349	No	Female	366	I or II
1438	1438	2008-04-01	1	No	8888-08-08		No		No IPT		No	2008-04-01		30	No IPT No ART	15-49	>349	No	Female	352.1	I or II
1439	1439	2008-04-01	1	Yes	2008-04-07		Yes	2012-11-06	IPT non-completion	After ART initiation	No	2013-04-13	Active	30	IPT after ART	15-49	100-199	Yes	Female	137	III or IV
1440	1440	2008-04-01	1	Yes	2008-04-16		No		No IPT	No IPT	No	2009-09-05	DROP	30	ART only	15-49	<100	Yes	Female	43	I or II
1441	1441	2008-04-02	1	No	8888-08-08		No		No IPT		No	2008-04-02		30	No IPT No ART	15-49	>349	No	Female	447.305	I or II
1442	1442	2008-04-02	1	Yes	2008-04-09		Yes	2009-11-26	IPT non-completion	After ART initiation	No	2011-06-07	DROP	40	IPT after ART	15-49	200-349	Yes	Male	206	I or II
1443	1443	2008-04-03	1	No	8888-08-08		No		No IPT		No	2008-04-03		38	No IPT No ART	15-49	>349	Yes	Female	440.634	I or II
1444	1444	2008-04-04	1	Yes	2008-04-10		No		No IPT	No IPT	No	2013-03-09	Active	30	ART only	15-49	<100	Yes	Male	38	III or IV
1445	1445	2008-04-10	1	No	8888-08-08		No		No IPT		No	2009-01-27		30	No IPT No ART	15-49	>349	No	Female	442	I or II
1446	1446	2008-04-14	1	Yes	2012-05-11		No		No IPT	No IPT	No	2013-04-13	Active	30	ART only	15-49	200-349	Yes	Female	284	I or II
1447	1447	2008-04-14	1	Yes	2010-09-09		Yes	2008-06-23	IPT non-completion	Before ART initiation	No	2013-04-13	Active	40	IPT before ART	15-49	200-349	Yes	Male	201	I or II
1448	1448	2008-04-14	1	Yes	2008-06-10		Yes	2010-06-08	IPT completion	After ART initiation	No	2013-05-07	Active	45	IPT after ART	15-49	200-349	Yes	Male	227	III or IV
1449	1449	2008-04-14	1	Yes	2011-09-05		No		No IPT	No IPT	No	2013-03-09	LOST	35	ART only	15-49	200-349	No	Female	220	I or II
1450	1450	2008-04-15	1	Yes	2008-06-30		Yes	2011-11-01	IPT non-completion	After ART initiation	No	2013-03-09	LOST	0.16	IPT after ART	<15	100-199	Yes	Male	121.118	III or IV
1451	1451	2008-04-15	1	Yes	2008-06-11		No		No IPT	No IPT	No	2008-08-06	DEAD	0.16	ART only	<15	<100	Yes	Male	88	III or IV
1452	1452	2008-04-15	1	No	8888-08-08		No		No IPT		No	2009-12-07		13	No IPT No ART	<15	>349	Yes	Male	996.304	I or II
1453	1453	2008-04-15	1	Yes	2008-04-15		No		No IPT	No IPT	No	2013-03-29	Active	50	ART only	>49	<100	Yes	Male	42	III or IV
1454	1454	2008-04-16	1	No	8888-08-08		No		No IPT		No	2008-04-16		30	No IPT No ART	15-49	>349	No	Female	428.391	III or IV
1455	1455	2008-04-17	1	Yes	2008-04-21		Yes	2010-03-08	IPT completion	After ART initiation	No	2012-09-05	TO	33	IPT after ART	15-49	<100	Yes	Male	74	I or II
1456	1456	2008-04-17	1	No	8888-08-08		No		No IPT		No	2012-11-01		4	No IPT No ART	<15	>349	Yes	Female	995	I or II
1457	1457	2008-04-17	1	Yes	2008-04-24		Yes	2010-05-27	IPT non-completion	After ART initiation	No	2013-04-15	Active	45	IPT after ART	15-49	100-199	Yes	Female	138	I or II
1458	1458	2008-04-21	1	No	8888-08-08		Yes	2011-12-23	IPT non-completion		No	2012-03-16		30	IPT only	15-49	200-349	Yes	Female	345	I or II
1459	1459	2008-04-24	1	Yes	2009-01-30		Yes	2010-01-12	IPT non-completion	After ART initiation	No	2013-04-11	Active	27	IPT after ART	15-49	100-199	Yes	Female	157	I or II
1460	1460	2008-04-24	1	No	8888-08-08		No		No IPT		No	2008-04-24		30	No IPT No ART	15-49	>349	No	Female	518	I or II
1461	1461	2008-04-29	1	Yes	2010-10-07		Yes	2010-12-14	IPT non-completion	After ART initiation	No	2012-06-07	TO	50	IPT after ART	>49	200-349	Yes	Male	201	I or II
1462	1462	2008-05-06	1	No	8888-08-08		No		No IPT		No	2009-05-29		28	No IPT No ART	15-49	>349	No	Female	414	I or II
1463	1463	2008-04-30	1	No	8888-08-08		No		No IPT		No	2008-05-06		30	No IPT No ART	15-49	200-349	Yes	Female	240.315	III or IV
1464	1464	2008-05-06	1	Yes	2008-05-21		No		No IPT	No IPT	No	2008-07-07	TO	28	ART only	15-49	<100	Yes	Female	68	I or II
1465	1465	2008-05-07	1	No	8888-08-08		No		No IPT		No	2009-02-05		45	No IPT No ART	15-49	>349	No	Female	757.116	I or II
1466	1466	2008-05-07	1	Yes	2008-05-21		Yes	2009-01-02	IPT completion	After ART initiation	No	2013-02-08	Active	32	IPT after ART	15-49	<100	Yes	Male	98	III or IV
1467	1467	2008-05-08	1	Yes	2008-07-16		Yes	2009-08-11	IPT completion	After ART initiation	No	2013-03-09	Active	36	IPT after ART	15-49	100-199	Yes	Female	181	I or II
1468	1468	2008-05-08	1	No	8888-08-08		Yes	2009-07-21	IPT completion		No	2013-01-25		28	IPT only	15-49	>349	Yes	Female	361	I or II
1469	1469	2008-05-08	1	No	8888-08-08		No		No IPT		No	2012-02-13		30	No IPT No ART	15-49	>349	Yes	Female	568	I or II
1470	1470	2008-04-24	1	Yes	2008-05-08		Yes	2010-01-12	IPT non-completion	After ART initiation	No	2013-04-11	Active	28	IPT after ART	15-49	<100	Yes	Male	92	I or II
1471	1471	2008-04-29	1	Yes	2008-05-06		No		No IPT	No IPT	No	2009-07-07	TO	55	ART only	>49	100-199	Yes	Male	125	III or IV
1472	1472	2008-04-29	1	Yes	2008-05-06		Yes	2009-05-06	IPT non-completion	After ART initiation	No	2013-02-08	Active	20	IPT after ART	15-49	100-199	Yes	Female	135	III or IV
1473	1473	2008-05-08	1	Yes	2008-05-08		No		No IPT	No IPT	No	2009-09-05	TO	29	ART only	15-49	<100	Yes	Male	9	I or II
1474	1474	2008-05-09	1	Yes	2008-05-15		No		No IPT	No IPT	No	2010-11-09	DROP	22	ART only	15-49	100-199	Yes	Female	193	III or IV
1475	1475	2008-05-13	1	Yes	2012-06-22		Yes	2011-03-24	IPT completion	Before ART initiation	No	2012-06-27	DEAD	27	IPT before ART	15-49	>349	Yes	Male	549	III or IV
1476	1476	2008-05-15	1	Yes	2008-05-29		No		No IPT	No IPT	No	2008-12-09	DEAD	50	ART only	>49	100-199	Yes	Male	159	I or II
1477	1477	2008-05-15	1	Yes	2008-05-21		Yes	2009-04-30	IPT non-completion	After ART initiation	No	2013-03-01	Active	48	IPT after ART	15-49	100-199	Yes	Male	132	III or IV
1478	1478	2008-05-19	1	Yes	2008-05-19		Yes	2008-11-12	IPT non-completion	After ART initiation	No	2012-09-05	TO	35	IPT after ART	15-49	100-199	Yes	Male	137	III or IV
1479	1479	2008-05-20	1	Yes	2008-06-17		No		No IPT	No IPT	No	2009-10-10	TO	21	ART only	15-49	200-349	Yes	Female	216	III or IV
1480	1480	2008-05-21	1	Yes	2008-05-21		No		No IPT	No IPT	No	2008-12-09	DROP	27	ART only	15-49	<100	Yes	Male	38	III or IV
1481	1481	2008-05-22	1	Yes	2008-05-22		No		No IPT	No IPT	No	2008-10-10	DROP	40	ART only	15-49	<100	Yes	Male	26	III or IV
1482	1482	2008-05-26	1	No	8888-08-08		No		No IPT		No	2010-03-08		30	No IPT No ART	15-49	>349	No	Female	698	I or II
1483	1483	2008-05-16	1	No	8888-08-08		No		No IPT		No	2008-05-16		35	No IPT No ART	15-49	>349	Yes	Male	437.138	I or II
1484	1484	2008-05-19	1	Yes	2010-10-13		No		No IPT	No IPT	No	2012-07-16	TO	5.06	ART only	<15	100-199	Yes	Male	109	I or II
1485	1485	2008-05-19	1	Yes	2008-12-12	2008-09-23	No		No IPT	No IPT	Yes	2010-12-09	TO	12	ART only	<15	200-349	Yes	Female	265	III or IV
1486	1486	2008-05-21	1	No	8888-08-08		No		No IPT		No	2008-05-21		45	No IPT No ART	15-49	>349	No	Female	639.573	I or II
1487	1487	2008-05-29	1	Yes	2008-06-13		No		No IPT	No IPT	No	2009-01-08	DROP	18	ART only	15-49	200-349	Yes	Female	204	I or II
1488	1488	2008-06-04	1	Yes	2008-12-31		Yes	2009-04-20	IPT non-completion	After ART initiation	No	2009-07-07	DEAD	36	IPT after ART	15-49	200-349	Yes	Female	287	III or IV
1489	1489	2008-06-06	1	Yes	2010-04-08		Yes	2012-11-07	IPT non-completion	After ART initiation	No	2013-03-09	Active	9	IPT after ART	<15	100-199	Yes	Male	187	III or IV
1490	1490	2008-06-06	1	No	8888-08-08		No		No IPT		No	2008-06-06		13	No IPT No ART	<15	>349	No	Male	570.662	I or II
1491	1491	2008-06-10	1	No	8888-08-08		Yes	2010-04-23	IPT non-completion		No	2012-06-01		23	IPT only	15-49	200-349	Yes	Female	281	I or II
1492	1492	2008-06-10	1	No	8888-08-08		No		No IPT		No	2012-10-29		3	No IPT No ART	<15	>349	Yes	Male	635	I or II
1493	1493	2008-06-11	1	Yes	2008-06-18		No		No IPT	No IPT	No	2008-12-09	DROP	32	ART only	15-49	<100	Yes	Male	26	III or IV
1494	1494	2008-06-11	1	No	8888-08-08		No		No IPT		No	2008-07-07		35	No IPT No ART	15-49	100-199	Yes	Female	188	III or IV
1495	1495	2008-06-11	1	No	8888-08-08		No		No IPT		No	2008-07-07		23	No IPT No ART	15-49	200-349	Yes	Female	225	III or IV
1496	1496	2008-06-16	1	No	8888-08-08		No		No IPT		No	2012-02-06		30	No IPT No ART	15-49	>349	No	Female	532	I or II
1497	1497	2008-06-16	1	No	8888-08-08		No		No IPT		No	2010-03-24		35	No IPT No ART	15-49	>349	No	Female	838	I or II
1498	1498	2008-06-16	1	No	8888-08-08		No		No IPT		No	2012-10-12		6	No IPT No ART	<15	>349	No	Male	740	I or II
1499	1499	2008-06-12	1	Yes	2008-06-16		No		No IPT	No IPT	No	2008-11-09	DROP	22	ART only	15-49	<100	Yes	Male	32	III or IV
1500	1500	2008-06-19	1	No	8888-08-08		No		No IPT		No	2008-06-19		18	No IPT No ART	15-49	>349	No	Female	870.928	I or II
1501	1501	2008-06-20	1	Yes	2008-06-20		No		No IPT	No IPT	No	2008-11-09	DROP	35	ART only	15-49	<100	Yes	Male	36	III or IV
1502	1502	2008-06-25	1	Yes	2008-06-25		No		No IPT	No IPT	No	2009-02-07	DROP	40	ART only	15-49	100-199	Yes	Male	103	III or IV
1503	1503	2008-06-30	1	No	8888-08-08		No		No IPT		No	2008-06-30		25	No IPT No ART	15-49	>349	No	Male	592.712	I or II
1504	1504	2008-06-30	1	No	8888-08-08		No		No IPT		No	2008-10-21		30	No IPT No ART	15-49	>349	No	Female	480	I or II
1505	1505	2008-06-30	1	Yes	2008-07-07		Yes	2010-12-13	IPT non-completion	After ART initiation	No	2013-05-03	Active	22	IPT after ART	15-49	100-199	Yes	Female	101	III or IV
1506	1506	2008-06-27	1	Yes	2008-07-07		No		No IPT	No IPT	No	2009-11-09	TO	2	ART only	<15	200-349	Yes	Male	345	I or II
1507	1507	2008-07-07	1	Yes	2008-07-14		No		No IPT	No IPT	No	2009-06-07	TO	45	ART only	15-49	100-199	Yes	Male	185	III or IV
1508	1508	2008-07-08	1	Yes	2008-07-15		No		No IPT	No IPT	No	2008-12-09	DROP	39	ART only	15-49	<100	Yes	Male	37	III or IV
1509	1509	2008-07-08	1	No	8888-08-08		No		No IPT		No	2008-07-08		25	No IPT No ART	15-49	>349	No	Female	532.714	I or II
1510	1510	2008-07-09	1	No	8888-08-08		No		No IPT		No	2008-07-09		26	No IPT No ART	15-49	>349	Yes	Female	414.575	I or II
1511	1511	2008-07-14	1	Yes	2008-07-14		No		No IPT	No IPT	No	2008-10-10	DEAD	38	ART only	15-49	<100	Yes	Female	99	III or IV
1512	1512	2008-07-14	1	Yes	2008-07-21		No		No IPT	No IPT	No	2013-03-30	Active	30	ART only	15-49	100-199	Yes	Male	109	I or II
1513	1513	2008-07-14	1	Yes	2009-07-13		Yes	2011-01-10	IPT non-completion	After ART initiation	No	2011-12-10	TO	45	IPT after ART	15-49	100-199	Yes	Female	163	I or II
1514	1514	2008-07-15	1	Yes	2008-07-22		Yes	2009-10-08	IPT non-completion	After ART initiation	No	2013-05-19	Active	37	IPT after ART	15-49	<100	Yes	Male	25	III or IV
1515	1515	2008-07-11	1	Yes	2008-07-16		Yes	2012-12-27	IPT non-completion	After ART initiation	No	2013-02-25	Active	35	IPT after ART	15-49	100-199	Yes	Female	183	I or II
1516	1516	2008-07-16	1	No	8888-08-08		No		No IPT		No	2009-12-02		50	No IPT No ART	>49	>349	Yes	Male	366	I or II
1517	1517	2008-07-11	1	Yes	2008-07-21		Yes	2009-11-16	IPT non-completion	After ART initiation	No	2013-04-14	Active	25	IPT after ART	15-49	100-199	Yes	Female	166	I or II
1518	1518	2008-07-24	1	Yes	2008-08-14		Yes	2008-12-16	IPT non-completion	After ART initiation	No	2011-05-08	TO	47	IPT after ART	15-49	100-199	Yes	Male	176	I or II
1519	1519	2008-07-23	1	No	8888-08-08		No		No IPT		No	2008-07-23		28	No IPT No ART	15-49	<100	Yes	Female	70	I or II
1520	1520	2008-07-23	1	No	8888-08-08		No		No IPT		No	2009-08-17		45	No IPT No ART	15-49	>349	Yes	Male	374.465	III or IV
1521	1521	2008-07-23	1	No	8888-08-08		No		No IPT		No	2008-07-23		40	No IPT No ART	15-49	<100	No	Male	86.825	III or IV
1522	1522	2008-07-25	1	Yes	2008-08-04		No		No IPT	No IPT	No	2010-01-08	TO	45	ART only	15-49	200-349	Yes	Female	214	III or IV
1523	1523	2008-07-29	1	Yes	2008-08-05		Yes	2009-11-05	IPT non-completion	After ART initiation	No	2012-04-08	TO	30	IPT after ART	15-49	200-349	Yes	Female	227	III or IV
1524	1524	2008-07-24	1	No	8888-08-08		No		No IPT		No	2008-07-24		28	No IPT No ART	15-49	>349	No	Female	425.465	I or II
1525	1525	2008-07-29	1	No	8888-08-08		No		No IPT		No	2008-07-29		40	No IPT No ART	15-49	200-349	Yes	Male	339.768	III or IV
1526	1526	2008-07-30	1	Yes	2008-08-07		No		No IPT	No IPT	No	2011-10-11	DEAD	35	ART only	15-49	100-199	Yes	Female	153	III or IV
1527	1527	2008-07-31	1	Yes	2008-08-08		No		No IPT	No IPT	No	2011-08-06	TO	40	ART only	15-49	200-349	Yes	Male	217	III or IV
1528	1528	2008-07-31	1	Yes	2008-10-07		No		No IPT	No IPT	No	2009-02-07	DROP	28	ART only	15-49	<100	Yes	Female	72	III or IV
1529	1529	2008-07-31	1	No	8888-08-08		No		No IPT		No	2008-07-31		21	No IPT No ART	15-49	>349	No	Female	724.887	I or II
1530	1530	2008-08-05	1	Yes	2008-08-12		No		No IPT	No IPT	No	2009-04-08	TO	25	ART only	15-49	100-199	No	Female	144	I or II
1531	1531	2008-08-06	1	Yes	2008-08-06		No		No IPT	No IPT	No	2009-03-09	DROP	31	ART only	15-49	100-199	Yes	Female	101	III or IV
1532	1532	2008-08-07	1	Yes	2008-08-07		No		No IPT	No IPT	No	2011-12-10	TO	16	ART only	15-49	<100	Yes	Male	91	I or II
1533	1533	2008-08-07	1	Yes	2008-09-12		Yes	2009-04-01	IPT non-completion	After ART initiation	No	2012-10-10	DROP	40	IPT after ART	15-49	200-349	Yes	Female	210	I or II
1534	1534	2008-08-08	1	Yes	2008-08-08		No		No IPT	No IPT	No	2009-01-08	DEAD	36	ART only	15-49	<100	Yes	Male	16	III or IV
1535	1535	2008-08-12	1	Yes	2008-08-19		No		No IPT	No IPT	No	2013-02-07	TO	6	ART only	<15	<100	Yes	Female	49	I or II
1536	1536	2008-08-12	1	No	8888-08-08		Yes	2011-08-11	IPT non-completion		No	2013-02-28		35	IPT only	15-49	>349	Yes	Female	359	I or II
1537	1537	2008-08-12	1	Yes	2008-08-12		Yes	2009-04-21	IPT non-completion	After ART initiation	No	2011-06-08	TO	28	IPT after ART	15-49	100-199	Yes	Female	188	I or II
1538	1538	2008-08-12	1	No	8888-08-08		No		No IPT		No	2008-08-13		25	No IPT No ART	15-49	100-199	Yes	Female	141	I or II
1539	1539	2008-08-12	1	Yes	2008-08-13	2012-08-28	Yes	2009-03-31	IPT non-completion	After ART initiation	Yes	2013-03-26	Active	30	IPT after ART	15-49	100-199	Yes	Male	122	I or II
1540	1540	2008-08-15	1	No	8888-08-08		No		No IPT		No	2012-05-15		30	No IPT No ART	15-49	>349	No	Female	445	I or II
1541	1541	2008-08-15	1	No	8888-08-08		No		No IPT		No	2008-08-19		25	No IPT No ART	15-49	>349	No	Female	749.387	I or II
1542	1542	2008-08-15	1	No	8888-08-08		No		No IPT		No	2008-08-15		35	No IPT No ART	15-49	>349	Yes	Female	673.888	I or II
1543	1543	2008-08-20	1	No	8888-08-08		Yes	2011-06-14	IPT non-completion		No	2012-07-17		20	IPT only	15-49	>349	No	Female	762	I or II
1544	1544	2008-08-20	1	No	8888-08-08		No		No IPT		No	2009-03-18		30	No IPT No ART	15-49	>349	No	Female	961	I or II
1545	1545	2008-08-21	1	No	8888-08-08		No		No IPT		No	2008-08-21		25	No IPT No ART	15-49	200-349	Yes	Male	250.983	III or IV
1546	1546	2008-08-21	1	Yes	2012-02-14	2009-09-09	No		No IPT	No IPT	Yes	2012-08-06	TO	30	ART only	15-49	200-349	Yes	Female	223	III or IV
1547	1547	2008-08-21	1	No	8888-08-08		No		No IPT		No	2008-08-21		28	No IPT No ART	15-49	200-349	No	Female	323.856	I or II
1548	1548	2008-08-21	1	No	8888-08-08		No		No IPT		No	2008-08-21		35	No IPT No ART	15-49	200-349	Yes	Male	204	I or II
1549	1549	2008-08-20	1	No	8888-08-08		No		No IPT		No	2008-08-22		28	No IPT No ART	15-49	>349	Yes	Female	457.153	III or IV
1550	1550	2008-08-22	1	Yes	2009-06-30		Yes	2010-04-27	IPT completion	After ART initiation	No	2012-11-09	DROP	35	IPT after ART	15-49	200-349	Yes	Female	296	III or IV
1551	1551	2008-08-25	1	No	8888-08-08		No		No IPT		No	2008-08-25		30	No IPT No ART	15-49	>349	No	Female	395.356	I or II
1552	1552	2008-08-25	1	No	8888-08-08		Yes	2009-11-13	IPT non-completion		No	2010-11-19		50	IPT only	>49	>349	No	Female	450	I or II
1553	1553	2008-08-26	1	Yes	2008-08-26		No		No IPT	No IPT	No	2009-01-08	DROP	35	ART only	15-49	<100	Yes	Male	67	III or IV
1554	1554	2008-08-28	1	Yes	2008-08-28		No		No IPT	No IPT	No	2008-09-17	TO	40	ART only	15-49	<100	No	Male	17	III or IV
1555	1555	2008-08-28	1	No	8888-08-08		No		No IPT		No	2008-08-28		35	No IPT No ART	15-49	>349	Yes	Male	464.695	I or II
1556	1556	2008-08-29	1	Yes	2008-09-16		Yes	2009-08-13	IPT non-completion	After ART initiation	No	2013-02-14	Active	50	IPT after ART	>49	200-349	Yes	Female	220	I or II
1557	1557	2008-08-28	1	Yes	2008-09-01		No		No IPT	No IPT	No	2009-01-08	DEAD	35	ART only	15-49	<100	Yes	Female	55	III or IV
1558	1558	2008-09-01	1	No	8888-08-08		No		No IPT		No	2008-09-01		8	No IPT No ART	<15	200-349	Yes	Male	326.75	I or II
1559	1559	2008-09-03	1	Yes	2008-09-03		No		No IPT	No IPT	No	2008-12-09	TO	36	ART only	15-49	<100	Yes	Male	91	III or IV
1560	1560	2008-09-04	1	Yes	2008-09-08		No		No IPT	No IPT	No	2009-01-08	DROP	42	ART only	15-49	<100	Yes	Female	38	III or IV
1561	1561	2008-09-12	1	No	8888-08-08		No		No IPT		No	2008-09-12		40	No IPT No ART	15-49	200-349	No	Female	337.319	III or IV
1562	1562	2008-09-12	1	No	8888-08-08		No		No IPT		No	2008-11-04		13	No IPT No ART	<15	>349	No	Male	734	I or II
1563	1563	2008-09-12	1	Yes	2011-11-03		No		No IPT	No IPT	No	2013-04-12	Active	1.07	ART only	<15	100-199	Yes	Male	163	I or II
1564	1564	2008-09-12	1	Yes	2008-09-23	2009-09-09	No		No IPT	No IPT	Yes	2013-02-22	Active	25	ART only	15-49	200-349	Yes	Female	239	III or IV
1565	1565	2008-09-12	1	Yes	2008-09-12		No		No IPT	No IPT	No	2009-02-07	DROP	35	ART only	15-49	100-199	Yes	Female	181	III or IV
1566	1566	2008-09-12	1	No	8888-08-08		No		No IPT		No	2012-12-26		25	No IPT No ART	15-49	>349	No	Female	917	I or II
1567	1567	2008-09-17	1	Yes	2008-09-17		No		No IPT	No IPT	No	2010-02-07	TO	3	ART only	<15	200-349	Yes	Female	267.782	I or II
1568	1568	2008-09-17	1	Yes	2012-05-11	2012-03-15	No		No IPT	No IPT	Yes	2013-03-03	Active	28	ART only	15-49	<100	Yes	Male	73	III or IV
1569	1569	2008-09-16	1	Yes	2008-09-16		Yes	2009-04-23	IPT non-completion	After ART initiation	No	2012-08-06	DROP	40	IPT after ART	15-49	100-199	Yes	Female	113	III or IV
1570	1570	2008-09-18	1	Yes	2008-10-08		Yes	2009-05-06	IPT non-completion	After ART initiation	No	2009-10-10	TO	30	IPT after ART	15-49	100-199	Yes	Female	165	I or II
1571	1571	2008-09-17	1	Yes	2008-09-25		No		No IPT	No IPT	No	2009-07-07	TO	12	ART only	<15	100-199	Yes	Female	110	I or II
1572	1572	2008-09-19	1	No	8888-08-08		No		No IPT		No	2008-09-19		27	No IPT No ART	15-49	<100	Yes	Female	65	III or IV
1573	1573	2008-09-22	1	No	8888-08-08		No		No IPT		No	2008-09-22		22	No IPT No ART	15-49	>349	No	Female	609.796	I or II
1574	1574	2008-09-24	1	No	8888-08-08		No		No IPT		No	2009-09-01		4	No IPT No ART	<15	>349	Yes	Female	355.196	I or II
1575	1575	2008-09-23	1	No	8888-08-08		No		No IPT		No	2009-09-01		30	No IPT No ART	15-49	>349	No	Female	650.344	I or II
1576	1576	2008-10-02	1	Yes	2008-12-23		No		No IPT	No IPT	No	2012-05-08	TO	8	ART only	<15	200-349	Yes	Female	204	I or II
1577	1577	2008-10-02	1	Yes	2008-12-23		No		No IPT	No IPT	No	2012-06-07	TO	11	ART only	<15	200-349	Yes	Male	233	III or IV
1578	1578	2008-10-02	1	No	8888-08-08		Yes	2009-11-05	IPT non-completion		No	2012-04-02		35	IPT only	15-49	>349	Yes	Male	389	I or II
1579	1579	2008-10-02	1	Yes	2008-10-20		Yes	2009-11-05	IPT non-completion	After ART initiation	No	2013-03-09	Active	40	IPT after ART	15-49	100-199	Yes	Male	184	I or II
1580	1580	2008-09-12	1	No	8888-08-08		No		No IPT		No	2008-10-10		2	No IPT No ART	<15	>349	Yes	Female	402	I or II
1581	1581	2008-10-03	1	No	8888-08-08		No		No IPT		No	2008-10-03		6	No IPT No ART	<15	>349	No	Female	802.051	I or II
1582	1582	2008-10-07	1	No	8888-08-08		Yes	2009-10-29	IPT non-completion		No	2010-04-23		62	IPT only	>49	>349	Yes	Male	465	I or II
1583	1583	2008-10-07	1	No	8888-08-08		Yes	2009-10-30	IPT non-completion		No	2010-01-21		22	IPT only	15-49	<100	Yes	Female	1	I or II
1584	1584	2008-10-07	1	No	8888-08-08		Yes	2011-03-11	IPT non-completion		No	2013-01-31		48	IPT only	15-49	>349	No	Female	801	I or II
1585	1585	2008-10-07	1	Yes	2008-10-07		No		No IPT	No IPT	No	2009-08-06	TO	46	ART only	15-49	100-199	Yes	Male	155	I or II
1586	1586	2008-10-07	1	Yes	2008-12-02		Yes	2011-04-07	IPT non-completion	After ART initiation	No	2012-04-08	TO	3.06	IPT after ART	<15	>349	Yes	Female	380.225	I or II
1587	1587	2008-10-09	1	No	8888-08-08		No		No IPT		No	2008-10-09		42	No IPT No ART	15-49	200-349	Yes	Male	282.691	I or II
1588	1588	2008-10-08	1	Yes	2008-10-08		No		No IPT	No IPT	No	2009-03-09	DROP	40	ART only	15-49	<100	Yes	Female	77	III or IV
1589	1589	2008-10-10	1	No	8888-08-08		Yes	2011-03-16	IPT non-completion		No	2012-12-19		35	IPT only	15-49	>349	Yes	Female	488	I or II
1590	1590	2008-10-08	1	Yes	2008-10-10		No		No IPT	No IPT	No	2009-02-07	DROP	25	ART only	15-49	100-199	Yes	Female	128	III or IV
1591	1591	2008-10-10	1	Yes	2008-10-17		No		No IPT	No IPT	No	2009-02-07	TO	30	ART only	15-49	100-199	Yes	Female	122	I or II
1592	1592	2008-10-10	1	Yes	2008-10-17		No		No IPT	No IPT	No	2013-03-01	Active	25	ART only	15-49	100-199	Yes	Male	149	I or II
1593	1593	2008-10-15	1	Yes	2012-09-04		Yes	2009-07-02	IPT non-completion	Before ART initiation	No	2013-04-05	Active	25	IPT before ART	15-49	200-349	Yes	Female	300	I or II
1594	1594	2008-10-16	1	No	8888-08-08		No		No IPT		No	2008-10-16		20	No IPT No ART	15-49	>349	No	Female	623.164	I or II
1595	1595	2008-10-17	1	No	8888-08-08		No		No IPT		No	2010-05-18		15	No IPT No ART	15-49	>349	No	Male	415	I or II
1596	1596	2008-10-20	1	Yes	2008-10-20	2009-01-05	No		No IPT	No IPT	Yes	2011-05-16	TO	40	ART only	15-49	<100	Yes	Male	67	I or II
1597	1597	2008-10-20	1	Yes	2009-06-12		Yes	2011-08-01	IPT non-completion	After ART initiation	No	2013-03-17	Active	25	IPT after ART	15-49	100-199	Yes	Female	198	I or II
1598	1598	2008-10-20	1	No	8888-08-08		Yes	2009-04-07	IPT non-completion		No	2012-05-16		28	IPT only	15-49	>349	Yes	Female	477	I or II
1599	1599	2008-10-22	1	No	8888-08-08		Yes	2011-08-02	IPT non-completion		No	2013-01-23		3	IPT only	<15	>349	Yes	Male	498	III or IV
1600	1600	2008-10-13	1	No	8888-08-08		No		No IPT		No	2013-06-11		40	No IPT No ART	15-49	>349	No	Female	903	I or II
1601	1601	2008-10-23	1	Yes	2011-11-28		No		No IPT	No IPT	No	2013-03-31	Active	35	ART only	15-49	200-349	Yes	Female	210	I or II
1602	1602	2008-10-27	1	No	8888-08-08		Yes	2010-02-03	IPT non-completion		No	2012-10-29		25	IPT only	15-49	>349	No	Female	703.32	I or II
1603	1603	2008-10-29	1	Yes	2009-07-02		Yes	2010-11-26	IPT non-completion	After ART initiation	No	2012-04-08	TO	40	IPT after ART	15-49	100-199	Yes	Female	189	I or II
1604	1604	2008-10-29	1	No	8888-08-08		No		No IPT		No	2008-10-29		25	No IPT No ART	15-49	>349	No	Female	430.335	I or II
1605	1605	2008-11-03	1	Yes	2008-11-03		No		No IPT	No IPT	No	2009-11-09	TO	6	ART only	<15	100-199	Yes	Female	194	III or IV
1606	1606	2008-11-05	1	Yes	2008-11-13		No		No IPT	No IPT	No	2009-05-08	DROP	35	ART only	15-49	100-199	Yes	Female	175	III or IV
1607	1607	2008-11-10	1	Yes	2008-11-10		Yes	2012-12-21	IPT non-completion	After ART initiation	No	2013-04-29	Active	40	IPT after ART	15-49	100-199	Yes	Female	183	III or IV
1608	1608	2008-11-11	1	Yes	2008-11-18		No		No IPT	No IPT	No	2009-06-07	TO	30	ART only	15-49	100-199	Yes	Male	123	I or II
1609	1609	2008-11-14	1	Yes	2009-06-30		Yes	2009-10-30	IPT non-completion	After ART initiation	No	2010-07-07	DEAD	25	IPT after ART	15-49	200-349	Yes	Female	223	III or IV
1610	1610	2008-11-14	1	No	8888-08-08		No		No IPT		No	2009-01-16		35	No IPT No ART	15-49	>349	No	Female	608.743	III or IV
1611	1611	2008-11-17	1	Yes	2008-11-17		No		No IPT	No IPT	No	2010-01-08	TO	50	ART only	>49	<100	Yes	Male	54	III or IV
1612	1612	2008-11-19	1	Yes	2008-11-27		Yes	2010-06-14	IPT non-completion	After ART initiation	No	2012-08-06	DROP	35	IPT after ART	15-49	<100	Yes	Male	82	III or IV
1613	1613	2008-11-24	1	Yes	2008-12-01		No		No IPT	No IPT	No	2009-08-21	TO	43	ART only	15-49	100-199	Yes	Female	100	III or IV
1614	1614	2008-11-25	1	Yes	2008-12-02		No		No IPT	No IPT	No	2013-03-24	Active	40	ART only	15-49	200-349	Yes	Female	211	III or IV
1615	1615	2008-11-25	1	Yes	2009-01-28		Yes	2009-11-19	IPT non-completion	After ART initiation	No	2011-09-05	TO	37	IPT after ART	15-49	<100	Yes	Female	77	III or IV
1616	1616	2008-11-25	1	No	8888-08-08		No		No IPT		No	2008-11-25		37	No IPT No ART	15-49	100-199	Yes	Female	191.719	III or IV
1617	1617	2008-11-27	1	No	8888-08-08		No		No IPT		No	2009-04-01		35	No IPT No ART	15-49	200-349	Yes	Female	284	I or II
1618	1618	2008-11-28	1	Yes	2008-12-22	2009-01-05	No		No IPT	No IPT	Yes	2009-06-07	DROP	31	ART only	15-49	<100	Yes	Male	11	III or IV
1619	1619	2008-11-28	1	Yes	2012-09-12		Yes	2011-03-22	IPT non-completion	Before ART initiation	No	2013-04-21	Active	3	IPT before ART	<15	>349	Yes	Female	350	I or II
1620	1620	2008-12-01	1	No	8888-08-08		No		No IPT		No	2008-12-01		35	No IPT No ART	15-49	>349	No	Male	539.803	III or IV
1621	1621	2008-12-01	1	Yes	2008-12-05		Yes	2010-01-09	IPT non-completion	After ART initiation	No	2012-04-08	TO	26	IPT after ART	15-49	100-199	Yes	Female	134	III or IV
1622	1622	2008-12-05	1	Yes	2008-12-05		No		No IPT	No IPT	No	2010-04-08	TO	34	ART only	15-49	100-199	Yes	Female	131	III or IV
1623	1623	2008-12-05	1	Yes	2009-03-20		No		No IPT	No IPT	No	2009-11-09	DROP	32	ART only	15-49	100-199	Yes	Female	195	I or II
1624	1624	2008-12-05	1	No	8888-08-08		No		No IPT		No	2009-02-07		28	No IPT No ART	15-49	200-349	Yes	Female	249.258	III or IV
1625	1625	2008-12-05	1	Yes	2008-12-11		No		No IPT	No IPT	No	2009-08-06	DEAD	24	ART only	15-49	<100	No	Male	13	III or IV
1626	1626	2008-12-09	1	Yes	2008-12-09		No		No IPT	No IPT	No	2009-05-08	DROP	29	ART only	15-49	100-199	Yes	Male	103	III or IV
1627	1627	2008-12-10	1	No	8888-08-08		No		No IPT		No	2008-12-11		45	No IPT No ART	15-49	>349	No	Male	766.344	III or IV
1628	1628	2008-12-11	1	No	8888-08-08		No		No IPT		No	2011-01-24		25	No IPT No ART	15-49	>349	No	Female	377	I or II
1629	1629	2008-12-15	1	No	8888-08-08		Yes	2009-09-01	IPT non-completion		No	2013-02-18		25	IPT only	15-49	>349	Yes	Female	394	I or II
1630	1630	2008-12-15	1	Yes	2009-03-10		No		No IPT	No IPT	No	2009-08-06	DROP	22	ART only	15-49	<100	Yes	Female	76	I or II
1631	1631	2008-12-16	1	Yes	2008-12-16		No		No IPT	No IPT	No	2009-12-09	TO	20	ART only	15-49	<100	Yes	Female	49	I or II
1632	1632	2008-12-17	1	Yes	2008-12-25	2009-04-06	No		No IPT	No IPT	Yes	2013-02-26	Active	25	ART only	15-49	<100	Yes	Male	49	I or II
1633	1633	2008-12-18	1	No	8888-08-08		No		No IPT		No	2008-12-18		28	No IPT No ART	15-49	200-349	No	Male	270.811	I or II
1634	1634	2008-12-18	1	No	8888-08-08		No		No IPT		No	2008-12-18		25	No IPT No ART	15-49	>349	No	Female	553	I or II
1635	1635	2008-12-18	1	No	8888-08-08		No		No IPT		No	2009-01-02		32	No IPT No ART	15-49	>349	No	Male	669.336	III or IV
1636	1636	2008-12-18	1	Yes	2009-01-02		No		No IPT	No IPT	No	2009-11-09	TO	30	ART only	15-49	100-199	Yes	Female	118	III or IV
1637	1637	2008-12-24	1	No	8888-08-08		No		No IPT		No	2008-12-24		35	No IPT No ART	15-49	>349	Yes	Female	633.005	I or II
1638	1638	2008-12-24	1	No	8888-08-08		No		No IPT		No	2008-12-24		30	No IPT No ART	15-49	>349	No	Female	676.512	I or II
1639	1639	2008-12-30	1	Yes	2009-01-22		No		No IPT	No IPT	No	2011-06-07	TO	24	ART only	15-49	200-349	Yes	Female	258	III or IV
1640	1640	2008-12-29	1	No	8888-08-08	2009-07-28	No		No IPT		Yes	2009-07-29		45	No IPT No ART	15-49	200-349	No	Male	344.993	I or II
1641	1641	2008-12-30	1	Yes	2009-01-13		No		No IPT	No IPT	No	2009-12-09	DROP	25	ART only	15-49	<100	Yes	Female	94	III or IV
1642	1642	2008-12-31	1	Yes	2009-01-14		Yes	2009-07-31	IPT completion	After ART initiation	No	2013-03-29	Active	36	IPT after ART	15-49	100-199	Yes	Female	133	III or IV
1643	1643	2009-01-01	1	Yes	2009-01-15		Yes	2010-05-21	IPT non-completion	After ART initiation	No	2013-04-07	Active	30	IPT after ART	15-49	<100	Yes	Female	38	III or IV
1644	1644	2009-01-01	1	Yes	2009-01-15		Yes	2011-03-23	IPT non-completion	After ART initiation	No	2013-05-07	Active	35	IPT after ART	15-49	100-199	Yes	Male	155	III or IV
1645	1645	2009-01-02	1	No	8888-08-08		No		No IPT		No	2009-01-02		28	No IPT No ART	15-49	>349	No	Female	787.653	I or II
1646	1646	2009-01-02	1	No	8888-08-08		No		No IPT		No	2009-01-02		28	No IPT No ART	15-49	>349	No	Female	441.531	I or II
1647	1647	2009-01-06	1	Yes	2009-08-10		Yes	2010-01-18	IPT non-completion	After ART initiation	No	2013-02-13	Active	35	IPT after ART	15-49	100-199	Yes	Female	105	I or II
1648	1648	2009-01-09	1	No	8888-08-08		No		No IPT		No	2009-01-09		26	No IPT No ART	15-49	>349	No	Female	381.294	I or II
1649	1649	2009-01-12	1	Yes	2009-01-21		No		No IPT	No IPT	No	2009-06-07	DROP	30	ART only	15-49	<100	Yes	Female	73	III or IV
1650	1650	2009-01-14	1	No	8888-08-08		No		No IPT		No	2009-01-14		23	No IPT No ART	15-49	>349	No	Female	486.556	I or II
1651	1651	2009-01-15	1	Yes	2011-11-18		No		No IPT	No IPT	No	2013-03-09	DROP	32	ART only	15-49	100-199	Yes	Female	177	I or II
1652	1652	2009-01-13	1	Yes	2009-02-04		Yes	2009-05-13	IPT completion	After ART initiation	No	2013-03-26	Active	25	IPT after ART	15-49	200-349	Yes	Female	249	III or IV
1653	1653	2009-01-20	1	No	8888-08-08		No		No IPT		No	2010-03-17		14	No IPT No ART	<15	>349	No	Male	946	I or II
1654	1654	2009-01-21	1	No	8888-08-08		No		No IPT		No	2009-01-21		25	No IPT No ART	15-49	200-349	Yes	Female	328	I or II
1655	1655	2009-01-23	1	No	8888-08-08		No		No IPT		No	2009-04-16		30	No IPT No ART	15-49	>349	No	Female	399	I or II
1656	1656	2009-01-26	1	No	8888-08-08		No		No IPT		No	2009-02-18		37	No IPT No ART	15-49	200-349	Yes	Female	255	I or II
1657	1657	2009-01-23	1	Yes	2009-01-27		No		No IPT	No IPT	No	2009-07-07	DROP	30	ART only	15-49	>349	Yes	Male	1453	III or IV
1658	1658	2009-02-03	1	No	8888-08-08		No		No IPT		No	2009-02-03		50	No IPT No ART	>49	200-349	No	Male	264.615	I or II
1659	1659	2009-02-04	1	No	8888-08-08		No		No IPT		No	2009-02-04		30	No IPT No ART	15-49	>349	No	Female	485	I or II
1660	1660	2009-02-05	1	No	8888-08-08		No		No IPT		No	2009-04-08		30	No IPT No ART	15-49	>349	Yes	Male	373.672	III or IV
1661	1661	2009-02-05	1	No	8888-08-08		No		No IPT		No	2009-05-08		35	No IPT No ART	15-49	200-349	Yes	Female	338.352	III or IV
1662	1662	2009-02-05	1	Yes	2009-02-18		No		No IPT	No IPT	No	2009-07-07	DROP	25	ART only	15-49	<100	Yes	Female	36	III or IV
1663	1663	2009-02-06	1	No	8888-08-08		No		No IPT		No	2009-03-09		40	No IPT No ART	15-49	>349	Yes	Male	443.378	III or IV
1664	1664	2009-02-09	1	Yes	2009-03-31		Yes	2011-07-11	IPT non-completion	After ART initiation	No	2013-03-09	Active	28	IPT after ART	15-49	100-199	Yes	Female	139	I or II
1665	1665	2009-02-09	1	Yes	2009-02-09		No		No IPT	No IPT	No	2009-03-21	DEAD	23	ART only	15-49	<100	Yes	Male	78	III or IV
1666	1666	2009-02-13	1	Yes	2009-02-19		Yes	2009-08-06	IPT completion	After ART initiation	No	2011-09-05	TO	35	IPT after ART	15-49	<100	Yes	Female	12	III or IV
1667	1667	2009-02-18	1	Yes	2009-03-04		Yes	2010-01-05	IPT non-completion	After ART initiation	No	2013-03-23	Active	38	IPT after ART	15-49	<100	Yes	Female	60	I or II
1668	1668	2009-02-19	1	No	8888-08-08		No		No IPT		No	2009-02-19		31	No IPT No ART	15-49	>349	No	Male	545	I or II
1669	1669	2009-02-20	1	No	8888-08-08		No		No IPT		No	2011-01-21		35	No IPT No ART	15-49	>349	Yes	Male	376	I or II
1670	1670	2009-02-23	1	No	8888-08-08		No		No IPT		No	2012-06-21		3	No IPT No ART	<15	>349	Yes	Female	1085	I or II
1671	1671	2009-02-19	1	Yes	2009-09-14		No		No IPT	No IPT	No	2010-03-09	DROP	45	ART only	15-49	200-349	Yes	Male	222	I or II
1672	1672	2009-02-17	1	No	8888-08-08		No		No IPT		No	2009-02-24		27	No IPT No ART	15-49	200-349	No	Female	314.512	III or IV
1673	1673	2009-02-24	1	No	8888-08-08		No		No IPT		No	2009-06-07		16	No IPT No ART	15-49	200-349	Yes	Female	217	III or IV
1674	1674	2009-02-25	1	No	8888-08-08		No		No IPT		No	2009-03-27		25	No IPT No ART	15-49	<100	Yes	Female	82	III or IV
1675	1675	2009-02-26	1	Yes	2009-04-23		Yes	2009-02-27	IPT non-completion	Before ART initiation	No	2012-07-07	TO	30	IPT before ART	15-49	200-349	Yes	Male	257.946	I or II
1676	1676	2009-03-03	1	Yes	2009-03-03		No		No IPT	No IPT	No	2009-10-10	DROP	19	ART only	15-49	100-199	No	Male	192	III or IV
1677	1677	2009-03-03	1	Yes	2009-03-03		No		No IPT	No IPT	No	2009-11-09	TO	28	ART only	15-49	<100	Yes	Male	17	III or IV
1678	1678	2009-03-04	1	Yes	2012-12-07		No		No IPT	No IPT	No	2013-03-07	Active	30	ART only	15-49	>349	Yes	Female	407	I or II
1679	1679	2009-03-04	1	No	8888-08-08		No		No IPT		No	2009-03-10		30	No IPT No ART	15-49	>349	No	Male	726.989	III or IV
1680	1680	2009-03-10	1	Yes	2009-03-10		Yes	2009-08-31	IPT completion	After ART initiation	No	2013-04-10	Active	40	IPT after ART	15-49	200-349	Yes	Female	314	III or IV
1681	1681	2009-03-12	1	Yes	2009-03-19		Yes	2012-11-18	IPT non-completion	After ART initiation	No	2013-03-09	Active	44	IPT after ART	15-49	<100	Yes	Male	95	I or II
1682	1682	2009-03-12	1	No	8888-08-08		No		No IPT		No	2009-03-12		27	No IPT No ART	15-49	>349	No	Female	636.604	I or II
1683	1683	2009-03-16	1	Yes	2009-05-08		Yes	2012-02-01	IPT completion	After ART initiation	No	2013-03-19	Active	13	IPT after ART	<15	200-349	Yes	Female	232	III or IV
1684	1684	2009-03-16	1	Yes	2009-03-25		Yes	2009-05-06	IPT non-completion	After ART initiation	No	2013-03-18	Active	31	IPT after ART	15-49	100-199	Yes	Male	134	III or IV
1685	1685	2009-03-17	1	No	8888-08-08		No		No IPT		No	2013-02-08		4	No IPT No ART	<15	>349	Yes	Female	765	I or II
1686	1686	2009-03-17	1	No	8888-08-08		Yes	2011-04-18	IPT completion		No	2013-02-25		27	IPT only	15-49	>349	Yes	Female	356	I or II
1687	1687	2009-03-18	1	Yes	2009-03-25		Yes	2009-04-08	IPT non-completion	After ART initiation	No	2010-04-08	DEAD	28	IPT & ART simultaneously	15-49	<100	Yes	Female	69	III or IV
1688	1688	2009-03-24	1	Yes	2009-03-27		Yes	2009-11-19	IPT non-completion	After ART initiation	No	2011-05-08	TO	25	IPT after ART	15-49	<100	Yes	Female	43	III or IV
1689	1689	2009-03-24	1	Yes	2009-04-08		No		No IPT	No IPT	No	2009-12-09	TO	9	ART only	<15	100-199	Yes	Male	184	I or II
1690	1690	2009-03-30	1	Yes	2010-05-20		Yes	2009-10-20	IPT completion	Before ART initiation	No	2013-04-10	Active	28	IPT before ART	15-49	200-349	Yes	Male	222	I or II
1691	1691	2009-03-30	1	No	8888-08-08		No		No IPT		No	2009-03-30		35	No IPT No ART	15-49	>349	Yes	Female	364.122	I or II
1692	1692	2009-04-02	1	Yes	2009-04-10		Yes	2009-04-24	IPT non-completion	After ART initiation	No	2009-12-09	DROP	35	IPT & ART simultaneously	15-49	100-199	Yes	Male	122	III or IV
1693	1693	2009-04-06	1	Yes	2009-04-06		Yes	2009-11-16	IPT non-completion	After ART initiation	No	2013-03-05	Active	32	IPT after ART	15-49	>349	No	Male	403	III or IV
1694	1694	2009-04-07	1	Yes	2011-05-23		Yes	2011-05-23	IPT non-completion	After ART initiation	No	2012-01-09	DROP	40	IPT & ART simultaneously	15-49	<100	Yes	Female	45.9963	I or II
1695	1695	2009-04-10	1	Yes	2009-04-16		Yes	2009-12-09	IPT non-completion	After ART initiation	No	2013-03-17	Active	55	IPT after ART	>49	<100	Yes	Male	38	III or IV
1696	1696	2009-04-13	1	No	8888-08-08		No		No IPT		No	2009-04-13		27	No IPT No ART	15-49	200-349	No	Female	249.487	I or II
1697	1697	2009-04-15	1	No	8888-08-08		Yes	2009-04-15	IPT completion		No	2010-07-19		7	IPT only	<15	>349	No	Male	556	I or II
1698	1698	2009-04-15	1	Yes	2009-04-23		No		No IPT	No IPT	No	2009-10-10	DROP	35	ART only	15-49	200-349	Yes	Male	262	III or IV
1699	1699	2009-04-20	1	No	8888-08-08		Yes	2010-01-20	IPT non-completion		No	2013-04-06		20	IPT only	15-49	>349	Yes	Female	454	I or II
1700	1700	2009-04-23	1	Yes	2009-04-23		Yes	2009-08-20	IPT non-completion	After ART initiation	No	2013-03-24	Active	22	IPT after ART	15-49	200-349	Yes	Female	200	I or II
1701	1701	2009-04-23	1	Yes	2009-06-08		Yes	2009-08-31	IPT non-completion	After ART initiation	No	2013-04-14	Active	28	IPT after ART	15-49	100-199	Yes	Female	177	I or II
1702	1702	2009-04-24	1	Yes	2011-07-22		Yes	2010-05-27	IPT completion	Before ART initiation	No	2013-03-24	Active	40	IPT before ART	15-49	200-349	Yes	Male	257	III or IV
1703	1703	2009-04-23	1	Yes	2009-08-31		Yes	2009-08-31	IPT non-completion	After ART initiation	No	2013-04-14	Active	35	IPT & ART simultaneously	15-49	100-199	Yes	Male	138	I or II
1704	1704	2009-04-27	1	No	8888-08-08		No		No IPT		No	2009-04-27		40	No IPT No ART	15-49	>349	Yes	Female	393.358	I or II
1705	1705	2009-04-28	1	Yes	2009-04-28		No		No IPT	No IPT	No	2009-11-09	DROP	2	ART only	<15	<100	Yes	Male	37.2609	I or II
1706	1706	2009-04-28	1	Yes	2009-04-28		No		No IPT	No IPT	No	2010-02-07	DROP	30	ART only	15-49	100-199	Yes	Female	147	III or IV
1707	1707	2009-04-28	1	Yes	2009-04-28		No		No IPT	No IPT	No	2009-11-09	DROP	30	ART only	15-49	100-199	No	Female	196	I or II
1708	1708	2009-04-30	1	Yes	2009-05-13		No		No IPT	No IPT	No	2010-07-07	DROP	20	ART only	15-49	100-199	Yes	Female	187	I or II
1709	1709	2009-05-04	1	Yes	2009-05-18		Yes	2009-08-24	IPT non-completion	After ART initiation	No	2013-04-14	Active	20	IPT after ART	15-49	<100	Yes	Female	12	I or II
1710	1710	2009-05-04	1	Yes	2009-05-04		Yes	2009-05-18	IPT non-completion	After ART initiation	No	2013-03-23	Active	35	IPT & ART simultaneously	15-49	<100	Yes	Female	43	I or II
1711	1711	2009-05-18	1	No	8888-08-08		No		No IPT		No	2009-05-18		25	No IPT No ART	15-49	200-349	Yes	Female	323.372	I or II
1712	1712	2009-05-06	1	Yes	2009-08-27		Yes	2011-08-01	IPT non-completion	After ART initiation	No	2013-02-08	Active	7	IPT after ART	<15	100-199	Yes	Male	165	I or II
1713	1713	2009-05-06	1	No	8888-08-08		No		No IPT		No	2010-03-22		21	No IPT No ART	15-49	>349	No	Female	595	I or II
1714	1714	2009-05-08	1	No	8888-08-08		No		No IPT		No	2009-05-11		45	No IPT No ART	15-49	>349	No	Male	394.572	I or II
1715	1715	2009-05-11	1	Yes	2009-05-11		No		No IPT	No IPT	No	2013-02-18	Active	26	ART only	15-49	100-199	Yes	Female	193	I or II
1716	1716	2009-05-13	1	No	8888-08-08	2009-06-23	No		No IPT		Yes	2009-07-20		1.07	No IPT No ART	<15	>349	Yes	Male	907.753	III or IV
1717	1717	2009-05-13	1	Yes	2011-06-21		Yes	2012-05-31	IPT non-completion	After ART initiation	No	2013-04-27	Active	28	IPT after ART	15-49	>349	Yes	Male	379	III or IV
1718	1718	2009-05-21	1	Yes	2009-08-20		No		No IPT	No IPT	No	2013-04-14	Active	25	ART only	15-49	200-349	Yes	Female	337	III or IV
1719	1719	2009-05-21	1	Yes	2009-09-21	2009-08-20	No		No IPT	No IPT	Yes	2013-04-14	Active	11	ART only	<15	200-349	Yes	Female	251	III or IV
1720	1720	2009-05-22	1	Yes	2009-06-15		Yes	2009-12-07	IPT completion	After ART initiation	No	2012-04-08	TO	35	IPT after ART	15-49	100-199	Yes	Female	182	III or IV
1721	1721	2009-05-26	1	Yes	2009-05-26		Yes	2010-01-20	IPT non-completion	After ART initiation	No	2013-01-14	TO	35	IPT after ART	15-49	200-349	Yes	Female	200	I or II
1722	1722	2009-05-26	1	No	8888-08-08		Yes	2010-01-20	IPT non-completion		No	2011-09-05		4	IPT only	<15	>349	Yes	Female	557.984	I or II
1723	1723	2009-06-02	1	Yes	2009-06-30		Yes	2011-07-29	IPT non-completion	After ART initiation	No	2013-04-08	Active	45	IPT after ART	15-49	200-349	Yes	Male	329	III or IV
1724	1724	2009-06-04	1	Yes	2009-06-18		No		No IPT	No IPT	No	2010-02-07	DROP	28	ART only	15-49	100-199	Yes	Male	148	III or IV
1725	1725	2009-06-04	1	Yes	2009-06-18		No		No IPT	No IPT	No	2011-09-05	TO	27	ART only	15-49	<100	Yes	Female	64	III or IV
1726	1726	2009-06-04	1	Yes	2009-07-12		Yes	2011-03-25	IPT non-completion	After ART initiation	No	2012-06-07	DROP	28	IPT after ART	15-49	200-349	Yes	Female	223	I or II
1727	1727	2009-06-04	1	Yes	2009-06-11		Yes	2009-08-13	IPT non-completion	After ART initiation	No	2012-05-08	DROP	40	IPT after ART	15-49	<100	Yes	Male	32	III or IV
1728	1728	2009-06-08	1	No	8888-08-08		No		No IPT		No	2009-06-08		28	No IPT No ART	15-49	>349	No	Female	538	I or II
1729	1729	2009-06-08	1	Yes	2009-06-08		No		No IPT	No IPT	No	2011-12-10	TO	30	ART only	15-49	200-349	Yes	Female	215	III or IV
1730	1730	2009-06-08	1	Yes	2009-06-15		Yes	2012-02-03	IPT non-completion	After ART initiation	No	2013-03-04	Active	33	IPT after ART	15-49	<100	Yes	Male	36	III or IV
1731	1731	2009-06-08	1	No	8888-08-08		No		No IPT		No	2009-06-08		20	No IPT No ART	15-49	>349	No	Female	638.358	I or II
1732	1732	2009-06-09	1	Yes	2009-06-23		Yes	2010-06-14	IPT non-completion	After ART initiation	No	2011-02-01	TO	23	IPT after ART	15-49	200-349	Yes	Female	258	III or IV
1733	1733	2009-06-09	1	Yes	2009-12-31		Yes	2009-12-31	IPT non-completion	After ART initiation	No	2011-02-01	TO	25	IPT & ART simultaneously	15-49	200-349	Yes	Male	260	III or IV
1734	1734	2009-06-09	1	Yes	2011-08-24		Yes	2010-02-09	IPT completion	Before ART initiation	No	2013-02-15	Active	30	IPT before ART	15-49	>349	Yes	Female	382	I or II
1735	1735	2009-06-10	1	No	8888-08-08		No		No IPT		No	2009-08-05		27	No IPT No ART	15-49	>349	No	Female	415	III or IV
1736	1736	2009-06-10	1	No	8888-08-08		Yes	2011-03-21	IPT non-completion		No	2013-01-21		33	IPT only	15-49	>349	No	Female	493	I or II
1737	1737	2009-06-09	1	Yes	2009-06-15		No		No IPT	No IPT	No	2009-11-09	DROP	28	ART only	15-49	<100	Yes	Female	41	III or IV
1738	1738	2009-06-19	1	No	8888-08-08		No		No IPT		No	2009-06-19		1	No IPT No ART	<15	>349	Yes	Male	498.625	III or IV
1739	1739	2009-06-19	1	No	8888-08-08		No		No IPT		No	2009-06-19		35	No IPT No ART	15-49	200-349	Yes	Female	210.179	I or II
1740	1740	2009-06-23	1	No	8888-08-08		No		No IPT		No	2013-03-14		26	No IPT No ART	15-49	>349	No	Female	493	I or II
1741	1741	2009-06-24	1	Yes	2009-07-09		Yes	2009-08-31	IPT non-completion	After ART initiation	No	2012-06-07	DROP	40	IPT after ART	15-49	<100	Yes	Male	31	III or IV
1742	1742	2009-06-26	1	Yes	2009-08-20		No		No IPT	No IPT	No	2013-04-14	Active	30	ART only	15-49	100-199	Yes	Male	132	I or II
1743	1743	2009-07-06	1	No	8888-08-08		No		No IPT		No	2009-07-06		26	No IPT No ART	15-49	200-349	Yes	Female	210	I or II
1744	1744	2009-07-07	1	No	8888-08-08		Yes	2012-11-27	IPT non-completion		No	2013-05-21		9	IPT only	<15	>349	No	Female	771	I or II
1745	1745	2009-07-08	1	No	8888-08-08		No		No IPT		No	2009-07-08		29	No IPT No ART	15-49	>349	No	Male	389.178	III or IV
1746	1746	2009-07-10	1	Yes	2009-07-24	2009-12-28	No		No IPT	No IPT	Yes	2011-12-10	TO	40	ART only	15-49	100-199	Yes	Female	130	III or IV
1747	1747	2009-07-20	1	Yes	2010-01-18		No		No IPT	No IPT	No	2011-03-09	DROP	14	ART only	<15	<100	Yes	Male	16.4543	III or IV
1748	1748	2009-07-22	1	Yes	2009-07-29	2009-09-07	No		No IPT	No IPT	Yes	2010-09-05	TO	30	ART only	15-49	200-349	Yes	Female	210	III or IV
1749	1749	2009-07-27	1	No	8888-08-08		Yes	2009-07-27	IPT non-completion		No	2009-07-27		50	IPT only	>49	200-349	No	Female	256.176	III or IV
1750	1750	2009-07-27	1	No	8888-08-08		No		No IPT		No	2009-10-10		40	No IPT No ART	15-49	>349	Yes	Male	358	III or IV
1751	1751	2009-07-27	1	Yes	2009-08-03	2012-06-21	Yes	2011-01-03	IPT non-completion	After ART initiation	Yes	2013-02-24	Active	40	IPT after ART	15-49	<100	Yes	Female	12	III or IV
1752	1752	2009-07-27	1	Yes	2009-10-19		No		No IPT	No IPT	No	2013-03-04	Active	4	ART only	<15	200-349	Yes	Male	225.693	I or II
1753	1753	2009-07-27	1	No	8888-08-08		No		No IPT		No	2009-07-27		35	No IPT No ART	15-49	>349	No	Female	611	I or II
1754	1754	2009-08-03	1	Yes	2012-01-25		Yes	2010-11-11	IPT non-completion	Before ART initiation	No	2013-04-22	Active	35	IPT before ART	15-49	>349	Yes	Male	375	III or IV
1755	1755	2009-08-05	1	Yes	2009-10-29		Yes	2009-11-26	IPT non-completion	After ART initiation	No	2010-08-06	TO	25	IPT after ART	15-49	100-199	Yes	Female	116	III or IV
1756	1756	2009-08-11	1	Yes	2009-08-25		Yes	2010-04-23	IPT completion	After ART initiation	No	2013-02-08	Active	32	IPT after ART	15-49	200-349	Yes	Female	206	III or IV
1757	1757	2009-08-17	1	Yes	2009-08-24		No		No IPT	No IPT	No	2013-05-17	Active	35	ART only	15-49	<100	Yes	Female	82	III or IV
1758	1758	2009-08-21	1	Yes	2009-08-21		No		No IPT	No IPT	No	2010-01-08	DEAD	40	ART only	15-49	<100	Yes	Female	72	III or IV
1759	1759	2009-08-25	1	Yes	2009-08-25		No		No IPT	No IPT	No	2013-02-08	Active	52	ART only	>49	100-199	Yes	Male	168	I or II
1760	1760	2009-08-27	1	No	8888-08-08		No		No IPT		No	2009-11-23		25	No IPT No ART	15-49	>349	No	Female	482	I or II
1761	1761	2009-09-01	1	Yes	2009-09-16		Yes	2010-11-25	IPT non-completion	After ART initiation	No	2011-05-08	TO	50	IPT after ART	>49	100-199	Yes	Male	131	I or II
1762	1762	2009-09-04	1	Yes	2009-09-04		Yes	2011-03-23	IPT non-completion	After ART initiation	No	2013-04-07	Active	1	IPT after ART	<15	200-349	Yes	Male	278.335	III or IV
1763	1763	2009-09-14	1	Yes	2010-04-09		Yes	2010-02-04	IPT non-completion	Before ART initiation	No	2013-03-26	Active	34	IPT before ART	15-49	100-199	Yes	Female	169	I or II
1764	1764	2009-09-14	1	No	8888-08-08		No		No IPT		No	2011-12-07		3	No IPT No ART	<15	>349	Yes	Male	616	I or II
1765	1765	2009-09-14	1	Yes	2009-09-14		No		No IPT	No IPT	No	2010-07-07	DROP	30	ART only	15-49	<100	Yes	Male	81	III or IV
1766	1766	2009-09-24	1	No	8888-08-08		No		No IPT		No	2011-09-25		35	No IPT No ART	15-49	>349	No	Male	858.841	I or II
1767	1767	2009-09-24	1	Yes	2009-09-24		Yes	2009-11-23	IPT non-completion	After ART initiation	No	2010-07-07	TO	30	IPT after ART	15-49	<100	Yes	Male	97	I or II
1768	1768	2009-09-30	1	Yes	2009-11-17		No		No IPT	No IPT	No	2011-09-05	DROP	30	ART only	15-49	200-349	Yes	Male	233	III or IV
1769	1769	2009-10-05	1	Yes	2009-10-27		Yes	2010-04-19	IPT non-completion	After ART initiation	No	2010-08-06	TO	26	IPT after ART	15-49	<100	Yes	Female	95	I or II
1770	1770	2009-10-07	1	Yes	2009-10-07		No		No IPT	No IPT	No	2010-03-09	DROP	2	ART only	<15	100-199	Yes	Female	157	III or IV
1771	1771	2009-10-08	1	Yes	2009-10-08		No		No IPT	No IPT	No	2010-03-09	DROP	25	ART only	15-49	<100	Yes	Female	82	III or IV
1772	1772	2009-10-08	1	Yes	2009-10-22		Yes	2009-11-05	IPT completion	After ART initiation	No	2013-02-19	Active	40	IPT & ART simultaneously	15-49	100-199	Yes	Female	164	I or II
1773	1773	2009-10-12	1	No	8888-08-08		No		No IPT		No	2012-08-28		15	No IPT No ART	15-49	>349	Yes	Male	680	I or II
1774	1774	2009-10-08	1	Yes	2012-03-23		Yes	2012-04-25	IPT non-completion	After ART initiation	No	2013-01-08	DROP	45	IPT after ART	15-49	100-199	Yes	Male	195	I or II
1775	1775	2009-10-13	1	Yes	2011-07-04		Yes	2011-07-19	IPT non-completion	After ART initiation	No	2013-03-09	Active	40	IPT after ART	15-49	200-349	Yes	Female	219	I or II
1776	1776	2009-10-15	1	Yes	2009-10-29		No		No IPT	No IPT	No	2013-04-28	Active	20	ART only	15-49	<100	Yes	Female	71	III or IV
1777	1777	2009-10-20	1	No	8888-08-08		No		No IPT		No	2010-01-18		26	No IPT No ART	15-49	>349	Yes	Female	669	I or II
1778	1778	2009-10-26	1	Yes	2009-11-09		Yes	2009-11-23	IPT non-completion	After ART initiation	No	2013-04-15	Active	31	IPT & ART simultaneously	15-49	200-349	Yes	Female	213	III or IV
1779	1779	2009-10-26	1	Yes	2011-07-11		Yes	2011-07-25	IPT non-completion	After ART initiation	No	2013-04-07	Active	30	IPT & ART simultaneously	15-49	100-199	Yes	Female	141	I or II
1780	1780	2009-10-27	1	No	8888-08-08		No		No IPT		No	2009-10-27		28	No IPT No ART	15-49	>349	No	Female	497.529	I or II
1781	1781	2009-10-30	1	No	8888-08-08		No		No IPT		No	2009-12-25		40	No IPT No ART	15-49	200-349	Yes	Male	339	III or IV
1782	1782	2009-11-03	1	No	8888-08-08		No		No IPT		No	2012-08-24		35	No IPT No ART	15-49	>349	Yes	Female	358	I or II
1783	1783	2009-11-13	1	Yes	2009-11-26		Yes	2010-01-14	IPT non-completion	After ART initiation	No	2013-02-07	TO	28	IPT after ART	15-49	100-199	Yes	Male	127	III or IV
1784	1784	2009-11-26	1	Yes	2009-12-28		No		No IPT	No IPT	No	2011-03-09	DROP	6	ART only	<15	200-349	Yes	Male	337.863	III or IV
1785	1785	2009-12-01	1	No	8888-08-08		Yes	2011-03-21	IPT non-completion		No	2012-12-17		33	IPT only	15-49	>349	No	Female	614	I or II
1786	1786	2009-12-03	1	No	8888-08-08		No		No IPT		No	2009-12-03		20	No IPT No ART	15-49	>349	No	Female	624.71	I or II
1787	1787	2009-12-14	1	Yes	2009-12-14		No		No IPT	No IPT	No	2010-05-08	DROP	55	ART only	>49	<100	Yes	Female	24	III or IV
1788	1788	2009-12-14	1	No	8888-08-08		No		No IPT		No	2009-12-14		25	No IPT No ART	15-49	>349	No	Female	490.455	I or II
1789	1789	2009-12-14	1	No	8888-08-08		No		No IPT		No	2009-12-14		2.06	No IPT No ART	<15	100-199	Yes	Male	186.458	I or II
1790	1790	2009-12-16	1	Yes	2010-01-11		No		No IPT	No IPT	No	2013-02-15	Active	25	ART only	15-49	<100	Yes	Female	7	III or IV
1791	1791	2009-12-18	1	Yes	2009-12-25		No		No IPT	No IPT	No	2010-05-08	DROP	28	ART only	15-49	<100	Yes	Male	20	III or IV
1792	1792	2009-12-30	1	No	8888-08-08		No		No IPT		No	2009-12-30		18	No IPT No ART	15-49	>349	No	Female	466.6	I or II
1793	1793	2009-12-30	1	No	8888-08-08		No		No IPT		No	2009-12-30		35	No IPT No ART	15-49	200-349	No	Female	296.865	I or II
1794	1794	2010-01-06	1	Yes	2010-01-06		Yes	2012-07-12	IPT non-completion	After ART initiation	No	2013-03-03	Active	30	IPT after ART	15-49	100-199	Yes	Female	152	I or II
1795	1795	2010-01-11	1	Yes	2010-11-04		Yes	2011-03-10	IPT non-completion	After ART initiation	No	2013-04-12	Active	36	IPT after ART	15-49	100-199	Yes	Female	147	I or II
1796	1796	2010-01-14	1	Yes	2010-01-14		No		No IPT	No IPT	No	2010-06-07	DROP	35	ART only	15-49	<100	Yes	Male	9	III or IV
1797	1797	2010-01-20	1	No	8888-08-08		No		No IPT		No	2010-01-20		35	No IPT No ART	15-49	200-349	No	Female	312	III or IV
1798	1798	2010-01-22	1	Yes	2010-08-26		Yes	2011-12-23	IPT non-completion	After ART initiation	No	2013-05-19	Active	8	IPT after ART	<15	>349	Yes	Female	418	I or II
1799	1799	2010-01-22	1	Yes	2010-01-22		No		No IPT	No IPT	No	2010-06-07	DROP	26	ART only	15-49	<100	Yes	Female	73	III or IV
1800	1800	2010-01-25	1	No	8888-08-08		No		No IPT		No	2010-01-25		30	No IPT No ART	15-49	<100	Yes	Male	50.4697	I or II
1801	1801	2010-01-27	1	Yes	2010-02-10		No		No IPT	No IPT	No	2010-09-05	DROP	30	ART only	15-49	100-199	Yes	Female	183	I or II
1802	1802	2010-01-27	1	No	8888-08-08		No		No IPT		No	2010-01-27		35	No IPT No ART	15-49	>349	Yes	Female	602.878	I or II
1803	1803	2010-01-29	1	No	8888-08-08		No		No IPT		No	2010-01-29		27	No IPT No ART	15-49	>349	No	Female	420.581	I or II
1804	1804	2010-01-29	1	Yes	2010-02-16		No		No IPT	No IPT	No	2013-03-09	LOST	14	ART only	<15	200-349	Yes	Female	287	III or IV
1805	1805	2010-02-04	1	Yes	2010-05-12		No		No IPT	No IPT	No	2010-10-10	DROP	35	ART only	15-49	<100	Yes	Female	64	III or IV
1806	1806	2010-02-04	1	Yes	2012-12-13		Yes	2011-08-05	IPT non-completion	Before ART initiation	No	2013-04-09	Active	40	IPT before ART	15-49	100-199	Yes	Female	194	I or II
1807	1807	2010-02-05	1	Yes	2010-02-18		Yes	2010-12-10	IPT non-completion	After ART initiation	No	2013-03-26	Active	45	IPT after ART	15-49	100-199	Yes	Male	153	I or II
1808	1808	2010-02-09	1	Yes	2010-02-19		Yes	2011-03-23	IPT non-completion	After ART initiation	No	2013-03-03	Active	40	IPT after ART	15-49	<100	Yes	Female	88	III or IV
1809	1809	2010-02-10	1	No	8888-08-08		No		No IPT		No	2010-02-10		7	No IPT No ART	<15	>349	Yes	Male	469.435	III or IV
1810	1810	2010-02-15	1	No	8888-08-08		No		No IPT		No	2010-02-15		35	No IPT No ART	15-49	100-199	Yes	Female	154	I or II
1811	1811	2010-02-16	1	No	8888-08-08		No		No IPT		No	2010-02-16		40	No IPT No ART	15-49	100-199	Yes	Male	140	III or IV
1812	1812	2010-02-16	1	No	8888-08-08		No		No IPT		No	2010-02-16		28	No IPT No ART	15-49	>349	No	Female	632	I or II
1813	1813	2010-02-18	1	Yes	2011-06-22		Yes	2011-03-25	IPT non-completion	Before ART initiation	No	2013-03-09	Active	28	IPT before ART	15-49	100-199	Yes	Male	168	I or II
1814	1814	2010-02-18	1	No	8888-08-08		Yes	2011-03-25	IPT non-completion		No	2012-05-31		24	IPT only	15-49	>349	No	Female	811	I or II
1815	1815	2010-03-04	1	Yes	2010-03-19	2010-08-30	Yes	2012-06-08	IPT non-completion	After ART initiation	Yes	2013-04-13	Active	32	IPT after ART	15-49	<100	Yes	Female	63	I or II
1816	1816	2010-03-04	1	No	8888-08-08		Yes	2010-12-01	IPT non-completion		No	2011-12-09		25	IPT only	15-49	>349	Yes	Female	375.192	I or II
1817	1817	2010-03-04	1	Yes	2010-03-04		No		No IPT	No IPT	No	2012-04-08	TO	24	ART only	15-49	<100	Yes	Male	64	III or IV
1818	1818	2010-03-04	1	Yes	2012-05-25		Yes	2011-07-19	IPT non-completion	Before ART initiation	No	2013-03-09	Active	33	IPT before ART	15-49	200-349	Yes	Male	221	I or II
1819	1819	2010-03-08	1	No	8888-08-08		No		No IPT		No	2010-07-15		25	No IPT No ART	15-49	100-199	No	Female	167	I or II
1820	1820	2010-03-10	1	Yes	2010-06-18		No		No IPT	No IPT	No	2011-03-09	DROP	40	ART only	15-49	<100	Yes	Male	64	III or IV
1821	1821	2010-03-11	1	Yes	2012-05-20		Yes	2011-08-02	IPT completion	Before ART initiation	No	2012-12-09	TO	38	IPT before ART	15-49	200-349	Yes	Female	202	I or II
1822	1822	2010-03-16	1	No	8888-08-08		No		No IPT		No	2010-06-10		35	No IPT No ART	15-49	>349	Yes	Male	599	I or II
1823	1823	2010-03-18	1	No	8888-08-08		No		No IPT		No	2013-03-07		19	No IPT No ART	15-49	>349	No	Female	681	I or II
1824	1824	2010-03-19	1	Yes	2010-04-01		No		No IPT	No IPT	No	2011-02-07	TO	30	ART only	15-49	100-199	Yes	Female	179	I or II
1825	1825	2010-03-19	1	Yes	2010-09-13		Yes	2010-11-12	IPT non-completion	After ART initiation	No	2013-03-22	Active	30	IPT after ART	15-49	100-199	Yes	Female	129	I or II
1826	1826	2010-03-19	1	No	8888-08-08		No		No IPT		No	2010-03-19		8	No IPT No ART	<15	>349	No	Male	591.561	I or II
1827	1827	2010-03-19	1	Yes	2010-03-19		Yes	2011-08-11	IPT non-completion	After ART initiation	No	2013-04-29	Active	2	IPT after ART	<15	>349	Yes	Female	380.883	III or IV
1828	1828	2010-03-22	1	Yes	2010-03-25		Yes	2010-05-14	IPT completion	After ART initiation	No	2011-05-08	TO	32	IPT after ART	15-49	<100	Yes	Female	98	I or II
1829	1829	2010-03-23	1	Yes	2010-03-30		Yes	2011-08-02	IPT non-completion	After ART initiation	No	2013-04-16	Active	45	IPT after ART	15-49	<100	Yes	Male	4	III or IV
1830	1830	2010-03-23	1	Yes	2010-03-30		Yes	2010-06-02	IPT non-completion	After ART initiation	No	2011-01-08	TO	30	IPT after ART	15-49	<100	Yes	Male	83	I or II
1831	1831	2010-03-26	1	Yes	2010-04-08		Yes	2010-04-23	IPT non-completion	After ART initiation	No	2010-12-09	DROP	48	IPT after ART	15-49	100-199	Yes	Female	144	I or II
1832	1832	2010-03-29	1	No	8888-08-08		Yes	2011-08-03	IPT completion		No	2012-09-06		40	IPT only	15-49	>349	No	Female	1037	I or II
1833	1833	2010-04-08	1	No	8888-08-08		Yes	2012-07-23	IPT non-completion		No	2012-10-23		37	IPT only	15-49	>349	Yes	Female	409	I or II
1834	1834	2010-04-12	1	No	8888-08-08		No		No IPT		No	2010-04-12		30	No IPT No ART	15-49	200-349	Yes	Female	337	I or II
1835	1835	2010-04-15	1	No	8888-08-08		No		No IPT		No	2010-04-15		60	No IPT No ART	>49	>349	No	Male	479.138	I or II
1836	1836	2010-04-16	1	Yes	2010-04-29		Yes	2010-06-16	IPT non-completion	After ART initiation	No	2012-11-09	TO	40	IPT after ART	15-49	<100	Yes	Female	54	III or IV
1837	1837	2010-04-19	1	Yes	2010-04-26		Yes	2011-03-21	IPT non-completion	After ART initiation	No	2011-07-17	DEAD	35	IPT after ART	15-49	<100	Yes	Male	87	III or IV
1838	1838	2010-04-19	1	No	8888-08-08		No		No IPT		No	2010-04-19		20	No IPT No ART	15-49	>349	No	Female	537.77	III or IV
1839	1839	2010-04-13	1	Yes	2010-05-17		Yes	2010-05-31	IPT non-completion	After ART initiation	No	2013-02-13	Active	45	IPT & ART simultaneously	15-49	100-199	Yes	Female	197	I or II
1840	1840	2010-04-26	1	No	8888-08-08		No		No IPT		No	2012-02-21		21	No IPT No ART	15-49	>349	Yes	Female	394	I or II
1841	1841	2010-04-26	1	Yes	2010-05-10		Yes	2010-05-24	IPT non-completion	After ART initiation	No	2013-02-26	Active	27	IPT & ART simultaneously	15-49	100-199	Yes	Female	186	I or II
1842	1842	2010-04-27	1	Yes	2010-05-04		No		No IPT	No IPT	No	2011-05-08	DROP	40	ART only	15-49	<100	Yes	Male	80	I or II
1843	1843	2010-04-29	1	Yes	2012-02-06		No		No IPT	No IPT	No	2012-04-08	TO	35	ART only	15-49	200-349	Yes	Female	217	I or II
1844	1844	2010-04-29	1	Yes	2010-05-19		No		No IPT	No IPT	No	2010-10-10	DROP	16	ART only	15-49	<100	Yes	Male	4	III or IV
1845	1845	2010-04-30	1	No	8888-08-08		No		No IPT		No	2012-12-27		24	No IPT No ART	15-49	>349	Yes	Female	486	I or II
1846	1846	2010-05-11	1	Yes	2010-10-06		No		No IPT	No IPT	No	2011-05-17	TO	27	ART only	15-49	200-349	Yes	Female	322	III or IV
1847	1847	2010-05-11	1	No	8888-08-08		No		No IPT		No	2010-05-11		25	No IPT No ART	15-49	200-349	Yes	Female	330.878	I or II
1848	1848	2010-05-11	1	Yes	2012-03-26		Yes	2011-07-11	IPT non-completion	Before ART initiation	No	2013-01-08	TO	35	IPT before ART	15-49	200-349	Yes	Female	284	III or IV
1849	1849	2010-05-11	1	No	8888-08-08		No		No IPT		No	2012-11-14		2	No IPT No ART	<15	>349	Yes	Female	1060	I or II
1850	1850	2010-05-12	1	No	8888-08-08		No		No IPT		No	2010-05-12		35	No IPT No ART	15-49	>349	Yes	Male	377.523	I or II
1851	1851	2010-05-12	1	Yes	2010-09-01		Yes	2010-12-02	IPT non-completion	After ART initiation	No	2013-03-06	Active	45	IPT after ART	15-49	100-199	Yes	Female	153	I or II
1852	1852	2010-05-14	1	Yes	2011-03-31		Yes	2012-04-24	IPT non-completion	After ART initiation	No	2013-03-23	Active	40	IPT after ART	15-49	>349	Yes	Male	354	I or II
1853	1853	2010-05-20	1	Yes	2010-11-11		Yes	2010-11-11	IPT non-completion	After ART initiation	No	2012-05-08	DROP	35	IPT & ART simultaneously	15-49	<100	No	Female	84	I or II
1854	1854	2010-05-20	1	Yes	2011-07-19		Yes	2012-04-24	IPT non-completion	After ART initiation	No	2013-03-16	Active	35	IPT after ART	15-49	100-199	Yes	Male	188	I or II
1855	1855	2010-05-21	1	No	8888-08-08		No		No IPT		No	2010-05-21		45	No IPT No ART	15-49	>349	Yes	Male	652.598	I or II
1856	1856	2010-05-21	1	No	8888-08-08		No		No IPT		No	2010-05-21		35	No IPT No ART	15-49	200-349	Yes	Female	297.11	I or II
1857	1857	2010-05-31	1	No	8888-08-08		Yes	2011-07-28	IPT non-completion		No	2012-07-11		40	IPT only	15-49	>349	No	Female	802	I or II
1858	1858	2010-05-31	1	Yes	2010-05-31		No		No IPT	No IPT	No	2010-12-09	DROP	9	ART only	<15	>349	No	Female	557.319	III or IV
1859	1859	2010-05-31	1	Yes	2011-06-27		Yes	2011-07-25	IPT non-completion	After ART initiation	No	2012-09-05	TO	30	IPT after ART	15-49	200-349	Yes	Female	208	I or II
1860	1860	2010-05-31	1	Yes	2010-09-01		Yes	2011-12-14	IPT non-completion	After ART initiation	No	2013-02-17	Active	35	IPT after ART	15-49	<100	Yes	Female	70	I or II
1861	1861	2010-06-01	1	No	8888-08-08		No		No IPT		No	2010-06-01		35	No IPT No ART	15-49	>349	No	Female	766.362	I or II
1862	1862	2010-06-02	1	Yes	2010-06-03		No		No IPT	No IPT	No	2010-11-09	DROP	44	ART only	15-49	<100	Yes	Male	87.7597	I or II
1863	1863	2010-06-03	1	No	8888-08-08		No		No IPT		No	2012-06-04		28	No IPT No ART	15-49	>349	Yes	Female	350	I or II
1864	1864	2010-06-07	1	No	8888-08-08		No		No IPT		No	2012-06-14		30	No IPT No ART	15-49	>349	No	Female	389	I or II
1865	1865	2010-06-09	1	No	8888-08-08		No		No IPT		No	2012-06-04		30	No IPT No ART	15-49	200-349	Yes	Female	323	I or II
1866	1866	2010-06-11	1	No	8888-08-08		No		No IPT		No	2012-11-13		3	No IPT No ART	<15	>349	Yes	Female	1242	III or IV
1867	1867	2010-06-15	1	Yes	2010-10-18		Yes	2011-02-01	IPT non-completion	After ART initiation	No	2013-04-01	Active	31	IPT after ART	15-49	200-349	Yes	Male	248	III or IV
1868	1868	2010-06-16	1	Yes	2012-01-27		No		No IPT	No IPT	No	2012-07-07	DROP	36	ART only	15-49	100-199	Yes	Male	162	I or II
1869	1869	2010-06-14	1	Yes	2010-08-13		Yes	2011-07-29	IPT non-completion	After ART initiation	No	2013-05-19	Active	37	IPT after ART	15-49	100-199	Yes	Female	198.825	I or II
1870	1870	2010-06-18	1	No	8888-08-08		No		No IPT		No	2010-06-18		45	No IPT No ART	15-49	100-199	Yes	Female	177.329	I or II
1871	1871	2010-06-18	1	No	8888-08-08		Yes	2011-03-21	IPT non-completion		No	2012-09-24		24	IPT only	15-49	>349	Yes	Female	413	I or II
1872	1872	2010-06-18	1	Yes	2010-06-18		No		No IPT	No IPT	No	2010-11-09	DROP	28	ART only	15-49	>349	No	Male	372.545	III or IV
1873	1873	2010-06-25	1	Yes	2010-06-25		No		No IPT	No IPT	No	2012-10-10	DEAD	45	ART only	15-49	100-199	Yes	Male	144.08	III or IV
1874	1874	2010-07-01	1	No	8888-08-08		No		No IPT		No	2010-12-29		35	No IPT No ART	15-49	>349	No	Female	526	I or II
1875	1875	2010-07-02	1	Yes	2012-10-19		No		No IPT	No IPT	No	2013-03-09	LOST	35	ART only	15-49	200-349	Yes	Female	255	I or II
1876	1876	2010-07-19	1	Yes	2010-08-30		No		No IPT	No IPT	No	2011-09-05	DROP	28	ART only	15-49	100-199	Yes	Male	172	III or IV
1877	1877	2010-07-27	1	Yes	2010-10-18		No		No IPT	No IPT	No	2013-03-09	LOST	40	ART only	15-49	100-199	Yes	Female	140	I or II
1878	1878	2010-07-27	1	No	8888-08-08		No		No IPT		No	2010-07-27		1	No IPT No ART	<15	>349	No	Female	576.155	I or II
1879	1879	2010-07-28	1	Yes	2011-10-21		Yes	2011-12-16	IPT non-completion	After ART initiation	No	2013-05-19	Active	45	IPT after ART	15-49	100-199	Yes	Female	182	I or II
1880	1880	2010-08-04	1	Yes	2010-08-04		No		No IPT	No IPT	No	2011-01-08	DROP	25	ART only	15-49	>349	No	Female	416.898	III or IV
1881	1881	2010-08-11	1	Yes	2010-10-18		No		No IPT	No IPT	No	2011-02-07	TO	30	ART only	15-49	100-199	No	Female	196	I or II
1882	1882	2010-08-18	1	Yes	2011-01-25		Yes	2011-03-22	IPT non-completion	After ART initiation	No	2013-05-07	Active	35	IPT after ART	15-49	100-199	Yes	Female	146	I or II
1883	1883	2010-08-23	1	Yes	2010-09-06		Yes	2011-06-27	IPT non-completion	After ART initiation	No	2013-04-02	Active	35	IPT after ART	15-49	<100	Yes	Male	59	III or IV
1884	1884	2010-08-24	1	Yes	2010-08-24		Yes	2011-03-23	IPT non-completion	After ART initiation	No	2012-01-09	TO	40	IPT after ART	15-49	<100	Yes	Female	7	III or IV
1885	1885	2010-08-25	1	Yes	2010-08-25		No		No IPT	No IPT	No	2011-06-07	TO	28	ART only	15-49	100-199	Yes	Male	176	I or II
1886	1886	2010-08-25	1	Yes	2010-08-25		No		No IPT	No IPT	No	2011-01-08	DROP	25	ART only	15-49	100-199	Yes	Female	159	I or II
1887	1887	2010-08-31	1	Yes	2010-08-31		Yes	2013-01-11	IPT non-completion	After ART initiation	No	2013-02-10	Active	52	IPT after ART	>49	100-199	Yes	Male	153	I or II
1888	1888	2010-09-01	1	Yes	2010-09-21		No		No IPT	No IPT	No	2012-05-08	DROP	40	ART only	15-49	<100	No	Female	56	III or IV
1889	1889	2007-09-17	2	Yes	2012-01-09		Yes	2009-03-25	IPT completion	Before ART initiation	No	2013-03-06	Active	21	IPT before ART	15-49	>349	No	Male	548	III or IV
1890	1890	2007-09-17	2	No	8888-08-08		No		No IPT		No	2007-11-23		27	No IPT No ART	15-49	>349	Yes	Female	464	III or IV
1891	1891	2007-09-17	2	Yes	2008-02-01	2008-06-18	No		No IPT	No IPT	Yes	2011-06-14	DEAD	34	ART only	15-49	<100	Yes	Male	99	III or IV
1892	1892	2007-09-19	2	Yes	2009-10-12		No		No IPT	No IPT	No	2010-05-08	DEAD	30	ART only	15-49	200-349	Yes	Female	320	I or II
1893	1893	2007-09-24	2	No	8888-08-08		No		No IPT		No	2007-10-04		18	No IPT No ART	15-49	>349	No	Female	422.462	I or II
1894	1894	2007-09-25	2	No	8888-08-08		No		No IPT		No	2007-10-02		30	No IPT No ART	15-49	200-349	Yes	Male	227.575	III or IV
1895	1895	2007-09-26	2	Yes	2007-10-22		Yes	2009-08-14	IPT non-completion	After ART initiation	No	2013-02-22	Active	43	IPT after ART	15-49	<100	Yes	Male	82	III or IV
1896	1896	2007-10-01	2	Yes	2007-12-03		Yes	2009-03-19	IPT completion	After ART initiation	No	2013-02-25	Active	25	IPT after ART	15-49	<100	Yes	Female	82	I or II
1897	1897	2007-10-01	2	Yes	2009-03-19		Yes	2009-03-19	IPT non-completion	After ART initiation	No	2013-03-01	Active	23	IPT & ART simultaneously	15-49	200-349	Yes	Female	257	I or II
1898	1898	2007-10-02	2	Yes	2010-05-04		No		No IPT	No IPT	No	2010-11-09	DROP	20	ART only	15-49	<100	Yes	Female	97.7345	III or IV
1899	1899	2007-10-03	2	Yes	2008-02-29		No		No IPT	No IPT	No	2008-07-07	DROP	29	ART only	15-49	200-349	Yes	Male	225	I or II
1900	1900	2007-10-03	2	No	8888-08-08		No		No IPT		No	2008-01-29		30	No IPT No ART	15-49	200-349	No	Male	255.332	I or II
1901	1901	2007-10-03	2	Yes	2007-10-10		No		No IPT	No IPT	No	2007-11-09	DEAD	65	ART only	>49	<100	Yes	Female	20	III or IV
1902	1902	2007-10-04	2	Yes	2008-06-03		Yes	2009-09-14	IPT non-completion	After ART initiation	No	2013-02-19	Active	21	IPT after ART	15-49	200-349	Yes	Female	320	I or II
1903	1903	2007-10-04	2	Yes	2007-10-31		Yes	2009-08-19	IPT non-completion	After ART initiation	No	2010-12-09	TO	30	IPT after ART	15-49	200-349	Yes	Female	223	I or II
1904	1904	2007-10-05	2	Yes	2007-10-10		Yes	2009-03-24	IPT completion	After ART initiation	No	2013-02-25	Active	33	IPT after ART	15-49	100-199	Yes	Male	159	III or IV
1905	1905	2007-10-08	2	No	8888-08-08		No		No IPT		No	2007-10-08		20	No IPT No ART	15-49	>349	No	Female	604.141	I or II
1906	1906	2007-10-08	2	Yes	2007-11-13		Yes	2009-07-02	IPT non-completion	After ART initiation	No	2013-02-24	Active	27	IPT after ART	15-49	100-199	Yes	Female	169	I or II
1907	1907	2007-10-08	2	Yes	2010-12-13		Yes	2010-12-13	IPT non-completion	After ART initiation	No	2013-02-13	Active	24	IPT & ART simultaneously	15-49	200-349	Yes	Male	278	III or IV
1908	1908	2007-10-08	2	No	8888-08-08		No		No IPT		No	2007-10-09		31	No IPT No ART	15-49	>349	No	Male	500.382	I or II
1909	1909	2007-10-08	2	No	8888-08-08		No		No IPT		No	2007-10-09		25	No IPT No ART	15-49	>349	No	Female	416.069	III or IV
1910	1910	2007-10-08	2	No	8888-08-08		No		No IPT		No	2007-10-10		41	No IPT No ART	15-49	>349	No	Male	535.861	III or IV
1911	1911	2007-10-09	2	Yes	2007-10-11		No		No IPT	No IPT	No	2013-02-19	Active	25	ART only	15-49	200-349	Yes	Female	293	III or IV
1912	1912	2007-10-11	2	No	8888-08-08		No		No IPT		No	2007-10-11		3	No IPT No ART	<15	>349	No	Male	780.189	III or IV
1913	1913	2007-10-11	2	Yes	2012-03-22		No		No IPT	No IPT	No	2013-02-19	Active	20	ART only	15-49	<100	Yes	Male	77	I or II
1914	1914	2007-10-15	2	Yes	2009-01-30		Yes	2009-09-17	IPT completion	After ART initiation	No	2013-02-22	Active	27	IPT after ART	15-49	100-199	Yes	Female	156	III or IV
1915	1915	2007-10-15	2	No	8888-08-08		No		No IPT		No	2013-02-01		5	No IPT No ART	<15	>349	No	Female	695	I or II
1916	1916	2007-10-15	2	No	8888-08-08		Yes	2009-11-25	IPT completion		No	2010-10-07		22	IPT only	15-49	200-349	Yes	Female	308	I or II
1917	1917	2007-10-16	2	No	8888-08-08		Yes	2009-07-01	IPT non-completion		No	2009-07-01		25	IPT only	15-49	>349	No	Male	376.713	I or II
1918	1918	2007-10-17	2	Yes	2009-02-09	2011-02-28	No		No IPT	No IPT	Yes	2011-03-09	DEAD	9	ART only	<15	100-199	Yes	Male	142	I or II
1919	1919	2007-10-19	2	Yes	2007-10-29		No		No IPT	No IPT	No	2010-02-07	DROP	33	ART only	15-49	<100	Yes	Male	45	III or IV
1920	1920	2007-10-19	2	No	8888-08-08		No		No IPT		No	2009-06-22		27	No IPT No ART	15-49	>349	No	Female	432	I or II
1921	1921	2007-10-22	2	Yes	2009-11-30	2008-06-18	No		No IPT	No IPT	Yes	2013-03-11	Active	33	ART only	15-49	200-349	Yes	Female	305	III or IV
1922	1922	2007-10-23	2	No	8888-08-08		Yes	2012-04-08	IPT non-completion		No	2012-07-24		25	IPT only	15-49	>349	Yes	Female	552	I or II
1923	1923	2007-10-24	2	No	8888-08-08		No		No IPT		No	2007-10-24		26	No IPT No ART	15-49	>349	No	Male	593.305	I or II
1924	1924	2007-10-25	2	Yes	2008-02-14		Yes	2009-08-14	IPT non-completion	After ART initiation	No	2013-02-27	Active	3	IPT after ART	<15	>349	No	Male	542	I or II
1925	1925	2007-10-25	2	Yes	2010-12-01		Yes	2010-12-01	IPT completion	After ART initiation	No	2013-03-05	Active	30	IPT & ART simultaneously	15-49	100-199	Yes	Female	156	I or II
1926	1926	2007-10-25	2	Yes	2009-04-29		Yes	2009-03-10	IPT completion	Before ART initiation	No	2013-03-08	Active	55	IPT before ART	>49	>349	Yes	Male	776	III or IV
1927	1927	2007-10-25	2	Yes	2007-12-10	2007-11-26	No		No IPT	No IPT	Yes	2008-01-09	DEAD	30	ART only	15-49	100-199	Yes	Male	174.929	III or IV
1928	1928	2007-10-29	2	Yes	2009-03-05		Yes	2009-03-05	IPT non-completion	After ART initiation	No	2013-03-05	Active	30	IPT & ART simultaneously	15-49	200-349	Yes	Female	248	I or II
1929	1929	2007-10-29	2	No	8888-08-08		No		No IPT		No	2008-01-20		30	No IPT No ART	15-49	>349	No	Male	492	I or II
1930	1930	2007-10-27	2	Yes	2007-11-20		Yes	2009-02-13	IPT non-completion	After ART initiation	No	2013-02-08	Active	22	IPT after ART	15-49	<100	Yes	Female	56	III or IV
1931	1931	2007-10-31	2	Yes	2007-11-16		Yes	2009-02-27	IPT completion	After ART initiation	No	2013-02-28	Active	45	IPT after ART	15-49	100-199	Yes	Female	185	III or IV
1932	1932	2007-11-01	2	No	8888-08-08	2008-06-12	No		No IPT		Yes	2013-03-05		32	No IPT No ART	15-49	>349	Yes	Female	606	III or IV
1933	1933	2007-11-08	2	Yes	2007-11-19		No		No IPT	No IPT	No	2009-10-10	DEAD	54	ART only	>49	<100	Yes	Male	98	III or IV
1934	1934	2007-11-09	2	Yes	2007-11-09		No		No IPT	No IPT	No	2008-02-08	TO	40	ART only	15-49	<100	Yes	Male	45	III or IV
1935	1935	2007-11-09	2	Yes	2007-11-13		Yes	2009-09-08	IPT completion	After ART initiation	No	2012-11-09	TO	30	IPT after ART	15-49	<100	Yes	Female	94	III or IV
1936	1936	2007-11-09	2	No	8888-08-08		No		No IPT		No	2007-11-09		28	No IPT No ART	15-49	200-349	Yes	Female	237.327	III or IV
1937	1937	2007-11-13	2	Yes	2007-11-14		No		No IPT	No IPT	No	2013-03-16	Active	20	ART only	15-49	100-199	Yes	Female	189	I or II
1938	1938	2007-11-13	2	Yes	2007-11-15		Yes	2009-02-28	IPT completion	After ART initiation	No	2013-03-16	Active	37	IPT after ART	15-49	<100	Yes	Female	62	III or IV
1939	1939	2007-11-14	2	Yes	2007-11-15		No		No IPT	No IPT	No	2013-03-09	Active	18	ART only	15-49	100-199	Yes	Female	139	I or II
1940	1940	2007-11-14	2	Yes	2008-04-18		Yes	2009-03-24	IPT completion	After ART initiation	No	2013-03-09	Active	30	IPT after ART	15-49	200-349	Yes	Male	303	I or II
1941	1941	2007-11-15	2	No	8888-08-08		No		No IPT		No	2008-01-09		32	No IPT No ART	15-49	200-349	Yes	Male	266	III or IV
1942	1942	2007-11-16	2	No	8888-08-08		No		No IPT		No	2007-11-16		40	No IPT No ART	15-49	>349	No	Male	475	I or II
1943	1943	2007-11-19	2	Yes	2007-12-21		Yes	2009-07-03	IPT non-completion	After ART initiation	No	2013-03-13	Active	40	IPT after ART	15-49	<100	Yes	Male	52	I or II
1944	1944	2007-11-21	2	Yes	2008-02-20		Yes	2009-04-29	IPT non-completion	After ART initiation	No	2013-03-21	Active	45	IPT after ART	15-49	200-349	Yes	Male	311	III or IV
1945	1945	2007-11-23	2	No	8888-08-08		No		No IPT		No	2007-11-23		40	No IPT No ART	15-49	>349	No	Female	868.804	I or II
1946	1946	2007-11-23	2	No	8888-08-08		No		No IPT		No	2008-02-29		23	No IPT No ART	15-49	>349	No	Female	494.972	III or IV
1947	1947	2007-11-23	2	Yes	2007-11-28		Yes	2010-02-18	IPT completion	After ART initiation	No	2013-03-09	Active	33	IPT after ART	15-49	100-199	Yes	Female	167	III or IV
1948	1948	2007-11-23	2	No	8888-08-08		No		No IPT		No	2007-11-23		25	No IPT No ART	15-49	>349	No	Female	504.602	I or II
1949	1949	2007-11-23	2	No	8888-08-08		No		No IPT		No	2007-11-23		25	No IPT No ART	15-49	>349	No	Female	660.069	I or II
1950	1950	2007-11-26	2	Yes	2008-03-25		Yes	2009-10-15	IPT non-completion	After ART initiation	No	2011-02-07	TO	36	IPT after ART	15-49	200-349	Yes	Female	320	III or IV
1951	1951	2007-11-26	2	Yes	2013-01-09		Yes	2012-03-12	IPT non-completion	Before ART initiation	No	2013-05-07	Active	9	IPT before ART	<15	200-349	Yes	Male	299	III or IV
1952	1952	2007-11-26	2	No	8888-08-08		No		No IPT		No	2013-01-04		38	No IPT No ART	15-49	200-349	Yes	Male	329	I or II
1953	1953	2007-11-26	2	No	8888-08-08		Yes	2009-03-17	IPT non-completion		No	2013-01-23		25	IPT only	15-49	>349	Yes	Female	390	I or II
1954	1954	2007-11-26	2	Yes	2007-11-29		Yes	2011-09-29	IPT non-completion	After ART initiation	No	2013-03-10	Active	20	IPT after ART	15-49	100-199	Yes	Female	177	III or IV
1955	1955	2007-11-27	2	Yes	2009-10-16		Yes	2010-04-09	IPT non-completion	After ART initiation	No	2013-03-09	LOST	25	IPT after ART	15-49	>349	Yes	Female	350	III or IV
1956	1956	2007-11-27	2	No	8888-08-08		Yes	2009-11-03	IPT non-completion		No	2009-11-03		25	IPT only	15-49	>349	Yes	Male	644.532	I or II
1957	1957	2007-11-27	2	Yes	2013-01-23		Yes	2009-07-01	IPT non-completion	Before ART initiation	No	2013-02-18	Active	45	IPT before ART	15-49	200-349	Yes	Male	237	III or IV
1958	1958	2007-11-27	2	Yes	2008-10-20		Yes	2009-03-20	IPT completion	After ART initiation	No	2010-09-05	DEAD	45	IPT after ART	15-49	200-349	Yes	Male	213	III or IV
1959	1959	2007-11-29	2	No	8888-08-08		No		No IPT		No	2008-02-24		18	No IPT No ART	15-49	100-199	No	Male	174.551	III or IV
1960	1960	2007-11-29	2	Yes	2007-12-20		No		No IPT	No IPT	No	2008-02-08	DEAD	65	ART only	>49	<100	Yes	Female	1	III or IV
1961	1961	2007-11-30	2	Yes	2010-01-14	2008-12-04	No		No IPT	No IPT	Yes	2013-03-09	Active	20	ART only	15-49	200-349	Yes	Female	295	III or IV
1962	1962	2007-12-03	2	Yes	2007-12-21		Yes	2010-07-23	IPT completion	After ART initiation	No	2011-11-10	TO	26	IPT after ART	15-49	100-199	Yes	Female	179	III or IV
1963	1963	2007-12-04	2	No	8888-08-08		No		No IPT		No	2007-12-04		30	No IPT No ART	15-49	200-349	No	Female	330.108	I or II
1964	1964	2007-12-05	2	No	8888-08-08		No		No IPT		No	2008-08-18		27	No IPT No ART	15-49	>349	Yes	Female	483.907	III or IV
1965	1965	2007-12-06	2	Yes	2007-12-11		No		No IPT	No IPT	No	2008-03-09	TO	38	ART only	15-49	<100	Yes	Male	35	I or II
1966	1966	2007-12-06	2	Yes	2007-12-14		Yes	2009-02-27	IPT completion	After ART initiation	No	2013-03-11	Active	17	IPT after ART	15-49	100-199	Yes	Female	122	III or IV
1967	1967	2007-12-07	2	Yes	2007-12-18		Yes	2009-12-08	IPT non-completion	After ART initiation	No	2013-03-09	LOST	25	IPT after ART	15-49	<100	Yes	Male	79	III or IV
1968	1968	2007-12-07	2	Yes	2010-03-09		Yes	2009-11-06	IPT non-completion	Before ART initiation	No	2013-03-01	Active	26	IPT before ART	15-49	>349	Yes	Male	937	III or IV
1969	1969	2007-12-10	2	Yes	2007-12-18		Yes	2010-02-03	IPT non-completion	After ART initiation	No	2013-03-21	Active	35	IPT after ART	15-49	100-199	Yes	Female	132	III or IV
1970	1970	2007-12-11	2	No	8888-08-08		No		No IPT		No	2007-12-25		23	No IPT No ART	15-49	>349	Yes	Female	353.216	I or II
1971	1971	2007-12-13	2	No	8888-08-08		No		No IPT		No	2007-12-13		25	No IPT No ART	15-49	>349	No	Female	576	I or II
1972	1972	2007-12-17	2	No	8888-08-08		No		No IPT		No	2007-12-17		30	No IPT No ART	15-49	>349	No	Female	391.781	I or II
1973	1973	2007-12-17	2	Yes	2008-01-08		Yes	2009-02-08	IPT non-completion	After ART initiation	No	2013-03-01	Active	25	IPT after ART	15-49	200-349	Yes	Female	216	I or II
1974	1974	2007-12-17	2	Yes	2007-12-18		No		No IPT	No IPT	No	2008-02-17	TO	45	ART only	15-49	100-199	Yes	Male	198	III or IV
1975	1975	2007-12-21	2	No	8888-08-08		No		No IPT		No	2008-02-08		18	No IPT No ART	15-49	>349	No	Male	527	I or II
1976	1976	2007-12-21	2	Yes	2008-01-09		Yes	2009-02-27	IPT completion	After ART initiation	No	2013-03-01	Active	31	IPT after ART	15-49	<100	Yes	Male	64	III or IV
1977	1977	2007-12-21	2	No	8888-08-08		Yes	2009-03-24	IPT non-completion		No	2013-01-23		29	IPT only	15-49	>349	No	Male	487	III or IV
1978	1978	2007-12-24	2	No	8888-08-08		No		No IPT		No	2007-12-24		25	No IPT No ART	15-49	200-349	No	Female	289.223	I or II
1979	1979	2007-12-24	2	No	8888-08-08		No		No IPT		No	2007-12-24		27	No IPT No ART	15-49	200-349	No	Female	235.465	I or II
1980	1980	2007-12-25	2	Yes	2008-02-22		Yes	2009-05-14	IPT completion	After ART initiation	No	2013-03-05	Active	25	IPT after ART	15-49	100-199	Yes	Female	180	I or II
1981	1981	2007-12-25	2	No	8888-08-08		Yes	2009-12-07	IPT non-completion		No	2011-10-31		19	IPT only	15-49	>349	No	Female	767	III or IV
1982	1982	2007-12-25	2	No	8888-08-08		No		No IPT		No	2007-12-25		19	No IPT No ART	15-49	>349	No	Female	944.744	I or II
1983	1983	2007-12-25	2	No	8888-08-08		No		No IPT		No	2010-09-06		22	No IPT No ART	15-49	200-349	No	Female	341	I or II
1984	1984	2007-12-26	2	Yes	2012-11-01		Yes	2009-09-30	IPT non-completion	Before ART initiation	No	2013-03-05	Active	5.08	IPT before ART	<15	100-199	Yes	Female	156	I or II
1985	1985	2007-12-26	2	Yes	2008-07-08	2008-03-07	No		No IPT	No IPT	Yes	2013-03-10	Active	42	ART only	15-49	200-349	No	Female	349	III or IV
1986	1986	2007-12-27	2	No	8888-08-08		No		No IPT		No	2008-02-08		35	No IPT No ART	15-49	>349	No	Female	420	I or II
1987	1987	2008-01-01	2	No	8888-08-08		No		No IPT		No	2008-01-01		42	No IPT No ART	15-49	>349	No	Male	488.017	I or II
1988	1988	2008-01-01	2	Yes	2009-04-27		Yes	2009-09-30	IPT non-completion	After ART initiation	No	2013-02-21	Active	25	IPT after ART	15-49	200-349	Yes	Female	246	III or IV
1989	1989	2008-01-03	2	Yes	2008-04-16		No		No IPT	No IPT	No	2013-03-02	Active	49	ART only	15-49	200-349	Yes	Male	333	III or IV
1990	1990	2008-01-03	2	Yes	2008-01-08	2008-07-22	No		No IPT	No IPT	Yes	2013-02-10	Active	35	ART only	15-49	200-349	Yes	Male	215	III or IV
1991	1991	2008-01-04	2	Yes	2008-01-09		Yes	2009-10-12	IPT completion	After ART initiation	No	2013-02-13	Active	30	IPT after ART	15-49	100-199	Yes	Male	160	III or IV
1992	1992	2008-01-09	2	No	8888-08-08		No		No IPT		No	2013-01-28		35	No IPT No ART	15-49	>349	No	Female	417	III or IV
1993	1993	2008-01-09	2	Yes	2008-02-15		Yes	2009-09-09	IPT completion	After ART initiation	No	2013-03-10	Active	25	IPT after ART	15-49	>349	Yes	Male	379	III or IV
1994	1994	2008-01-10	2	No	8888-08-08		No		No IPT		No	2008-01-10		25	No IPT No ART	15-49	>349	No	Female	549.503	I or II
1995	1995	2008-01-10	2	Yes	2012-03-13	2012-03-13	Yes	2009-07-28	IPT completion	Before ART initiation	Yes	2013-03-15	Active	25	IPT before ART	15-49	>349	No	Female	423	III or IV
1996	1996	2008-01-11	2	Yes	2008-01-17		Yes	2009-03-10	IPT non-completion	After ART initiation	No	2013-03-05	Active	25	IPT after ART	15-49	100-199	Yes	Female	145	I or II
1997	1997	2008-01-11	2	No	8888-08-08		No		No IPT		No	2008-09-08		20	No IPT No ART	15-49	>349	No	Female	705.934	I or II
1998	1998	2008-01-14	2	Yes	2008-01-14		Yes	2009-03-02	IPT non-completion	After ART initiation	No	2013-02-10	Active	29	IPT after ART	15-49	100-199	Yes	Female	175	III or IV
1999	1999	2008-01-14	2	No	8888-08-08		No		No IPT		No	2008-01-14		28	No IPT No ART	15-49	200-349	No	Female	319.517	I or II
[truncated: 3,408 more rows]
